# Supplementary material for: Poly[tetra­kis­(μ-benzene-1,2-dicarboxyl­ato)di-μ-formato-penta­strontium(II)]
Source: Acta Crystallogr Sect E Struct Rep Online. 2011 Nov 2;67(Pt 12):m1647. doi: 10.1107/S1600536811044977 (PMC3238585; doi:10.1107/S1600536811044977)
Supplement: Supplementary file 1 [file e-67-m1647-sup1.cif]

##############################################################################
#                                                                            #
# This CIF contains the data in a paper accepted for publication in          #
# Acta Crystallographica Section E. It conforms to the requirements of       #
# Notes for Authors for Acta Crystallographica Section E, and has been       #
# peer reviewed under the auspices of the IUCr Commission on Journals.       #
#                                                                            #
# Full details of the Crystallographic Information File format               #
# are given in the paper "The Crystallographic Information File (CIF):       #
# a New Standard Archive File for Crystallography" by S. R. Hall, F. H.      #
# Allen and I. D. Brown [Acta Cryst. (1991), A47, 655-685].                  #
#                                                                            #
# The current version of the core CIF dictionary is obtainable from          #
# ftp://ftp.iucr.org/pub/cif_core.dic.                                       #
#                                                                            #
# Software is freely available for graphical display of the structure(s)     #
# in this CIF. For information consult the CIF software page                 #
# http://www.iucr.org/resources/cif/software.                                #
#                                                                            #
# This file may be used for bona fide research purposes within the           #
# scientific community so long as proper attribution is given to the journal # 
# article from which it was obtained.                                        #
#                                                                            #
##############################################################################
data_I
_audit_creation_method     SHELXL-97
_chemical_name_systematic
;
Poly[tetrakis(\m-benzene-1,2-dicarboxylato)di-\m-formato-pentastrontium(II)]
;
_chemical_name_common     ?
_chemical_formula_moiety     'C34 H18 O20 Sr5'
_chemical_formula_sum     'C34 H18 O20 Sr5'
_chemical_formula_iupac     '[Sr5 (C8 H4 O4)4 (H C O2)2]'
_chemical_formula_weight     1184.58
_chemical_melting_point     ?
_symmetry_cell_setting     triclinic
_symmetry_space_group_name_H-M     'P -1'
_symmetry_space_group_name_Hall     '-P 1'
loop_
    _symmetry_equiv_pos_as_xyz
    'x, y, z'
    '-x, -y, -z'
_cell_length_a     7.0292(3)
_cell_length_b     10.2892(4)
_cell_length_c     12.5439(5)
_cell_angle_alpha     91.361(2)
_cell_angle_beta     90.407(2)
_cell_angle_gamma     104.998(2)
_cell_volume     876.00(6)
_cell_formula_units_Z     1
_cell_measurement_reflns_used     8942
_cell_measurement_theta_min     2.5816
_cell_measurement_theta_max     28.3107
_cell_measurement_temperature     295(2)
_exptl_crystal_description     lamellar
_exptl_crystal_colour     colorless
_exptl_crystal_size_max     0.20
_exptl_crystal_size_mid     0.18
_exptl_crystal_size_min     0.15
_exptl_crystal_density_diffrn     2.245
_exptl_crystal_density_meas     ?
_exptl_crystal_density_method     'not measured'
_exptl_crystal_F_000     572
_exptl_absorpt_coefficient_mu     7.654
_exptl_absorpt_correction_type     multi-scan
_exptl_absorpt_process_details     '(SADABS; Bruker, 2010)'
_exptl_absorpt_correction_T_min     0.3097
_exptl_absorpt_correction_T_max     0.3931
_exptl_special_details     ?
_diffrn_ambient_temperature     295(2)
_diffrn_radiation_type     MoK\a
_diffrn_radiation_wavelength     0.71073
_diffrn_radiation_source     'fine-focus sealed tube'
_diffrn_radiation_monochromator     graphite
_diffrn_measurement_device_type     'Bruker APEXII CCD'
_diffrn_measurement_method     '\f and \w scans'
_diffrn_detector_area_resol_mean     8.3333
_diffrn_reflns_number     15465
_diffrn_reflns_av_R_equivalents     0.0331
_diffrn_reflns_av_sigmaI/netI     0.0386
_diffrn_reflns_theta_min     1.62
_diffrn_reflns_theta_max     28.34
_diffrn_reflns_theta_full     28.34
_diffrn_measured_fraction_theta_max     0.981
_diffrn_measured_fraction_theta_full     0.981
_diffrn_reflns_limit_h_min     -9
_diffrn_reflns_limit_h_max     9
_diffrn_reflns_limit_k_min     -13
_diffrn_reflns_limit_k_max     13
_diffrn_reflns_limit_l_min     -16
_diffrn_reflns_limit_l_max     16
_refine_special_details
;
Refinement of <i>F</i>^2^ against ALL reflections. The weighted <i>R</i>-factor
<i>wR</i> and goodness of fit <i>S</i> are based on <i>F</i>^2^, conventional
<i>R</i>-factors <i>R</i> are based on <i>F</i>, with <i>F</i> set to zero for
negative <i>F</i>^2^. The threshold expression of <i>F</i>^2^ >
\s(<i>F</i>^2^) is used only for calculating <i>R</i>-factors(gt) <i>etc</i>.
and is not relevant to the choice of reflections for refinement.
<i>R</i>-factors based on <i>F</i>^2^ are statistically about twice as large
as those based on <i>F</i>, and <i>R</i>- factors based on ALL data will be
even larger.
;
_reflns_number_total     4295
_reflns_number_gt     3585
_reflns_threshold_expression     I>2\s(I)
_refine_ls_structure_factor_coef     Fsqd
_refine_ls_matrix_type     full
_refine_ls_R_factor_all     0.0393
_refine_ls_R_factor_gt     0.0278
_refine_ls_wR_factor_gt     0.0569
_refine_ls_wR_factor_ref     0.0599
_refine_ls_goodness_of_fit_ref     1.038
_refine_ls_restrained_S_all     1.038
_refine_ls_number_reflns     4295
_refine_ls_number_parameters     268
_refine_ls_number_restraints     0
_refine_ls_hydrogen_treatment     constr
_refine_ls_weighting_scheme     calc
_refine_ls_weighting_details
         'calc w=1/[\s^2^(Fo^2^)+(0.0254P)^2^+0.4547P] where P=(Fo^2^+2Fc^2^)/3'
_atom_sites_solution_hydrogens     geom
_atom_sites_solution_primary     direct
_atom_sites_solution_secondary     difmap
_refine_ls_shift/su_max     0.001
_refine_ls_shift/su_mean     0.000
_refine_diff_density_max     0.974
_refine_diff_density_min     -0.392
_refine_ls_extinction_method     none
_refine_ls_extinction_coef     ?
loop_
    _atom_type_symbol
    _atom_type_description
    _atom_type_scat_dispersion_real
    _atom_type_scat_dispersion_imag
    _atom_type_scat_source
    'C' 'C' 0.0033 0.0016
                         'International Tables Vol C Tables 4.2.6.8 and 6.1.1.4'
    'H' 'H' 0.0000 0.0000
                         'International Tables Vol C Tables 4.2.6.8 and 6.1.1.4'
    'O' 'O' 0.0106 0.0060
                         'International Tables Vol C Tables 4.2.6.8 and 6.1.1.4'
    'Sr' 'Sr' -1.5307 3.2498
                         'International Tables Vol C Tables 4.2.6.8 and 6.1.1.4'
_computing_data_collection     'APEX2 (Bruker, 2010)'
_computing_cell_refinement     'SAINT (Bruker, 2010)'
_computing_data_reduction     'SAINT (Bruker, 2010)'
_computing_structure_solution     'SHELXS97 (Sheldrick, 2008)'
_computing_structure_refinement     'SHELXL97 (Sheldrick, 2008)'
_computing_molecular_graphics     'DIAMOND (Brandenburg, 2010)'
_computing_publication_material     'SHELXTL (Sheldrick, 2008)'
loop_
    _atom_site_type_symbol
    _atom_site_label
    _atom_site_fract_x
    _atom_site_fract_y
    _atom_site_fract_z
    _atom_site_U_iso_or_equiv
    _atom_site_adp_type
    _atom_site_calc_flag
    _atom_site_refinement_flags
    _atom_site_occupancy
    _atom_site_symmetry_multiplicity
    _atom_site_disorder_assembly
    _atom_site_disorder_group
    Sr Sr1 1.0000 0.0000 0.0000 0.01600(9) Uani d S 1 2 . .
    Sr Sr2 0.86724(3) -0.37889(2) -0.11377(2) 0.01683(7) Uani d . 1 1 . .
    Sr Sr3 0.57129(3) 0.21010(2) -0.05482(2) 0.01681(7) Uani d . 1 1 . .
    O O1 0.6246(3) -0.05156(18) -0.08904(15) 0.0184(4) Uani d . 1 1 . .
    O O2 0.8372(3) -0.14323(19) -0.17205(16) 0.0219(4) Uani d . 1 1 . .
    O O3 0.2714(3) 0.03708(19) -0.14874(16) 0.0227(4) Uani d . 1 1 . .
    O O4 0.1994(3) -0.17952(19) -0.11074(16) 0.0209(4) Uani d . 1 1 . .
    O O5 0.7838(3) -0.26762(19) 0.05581(15) 0.0215(4) Uani d . 1 1 . .
    O O6 1.0850(3) -0.18764(19) 0.12185(17) 0.0254(5) Uani d . 1 1 . .
    O O7 0.5072(3) -0.61995(19) 0.10329(16) 0.0233(4) Uani d . 1 1 . .
    O O8 0.8151(3) -0.54513(18) 0.05059(15) 0.0190(4) Uani d . 1 1 . .
    O O9 0.6767(3) -0.6166(2) -0.19012(17) 0.0274(5) Uani d . 1 1 . .
    O O10 0.8059(4) -0.4615(3) -0.30783(19) 0.0432(6) Uani d . 1 1 . .
    C C1 0.6836(4) -0.1025(3) -0.1717(2) 0.0168(6) Uani d . 1 1 . .
    C C2 0.5647(4) -0.1157(3) -0.2734(2) 0.0178(6) Uani d . 1 1 . .
    C C3 0.6460(4) -0.1431(3) -0.3689(2) 0.0268(7) Uani d . 1 1 . .
    H H3A 0.7758 -0.1489 -0.3701 0.032 Uiso calc R 1 1 . .
    C C4 0.5356(5) -0.1618(3) -0.4624(3) 0.0316(7) Uani d . 1 1 . .
    H H4A 0.5917 -0.1788 -0.5265 0.038 Uiso calc R 1 1 . .
    C C5 0.3424(5) -0.1553(3) -0.4603(3) 0.0327(8) Uani d . 1 1 . .
    H H5A 0.2678 -0.1684 -0.5231 0.039 Uiso calc R 1 1 . .
    C C6 0.2587(4) -0.1293(3) -0.3652(3) 0.0292(7) Uani d . 1 1 . .
    H H6A 0.1279 -0.1256 -0.3643 0.035 Uiso calc R 1 1 . .
    C C7 0.3690(4) -0.1087(3) -0.2717(2) 0.0184(6) Uani d . 1 1 . .
    C C8 0.2747(4) -0.0818(3) -0.1693(2) 0.0172(6) Uani d . 1 1 . .
    C C9 0.9131(4) -0.2604(3) 0.1291(2) 0.0166(6) Uani d . 1 1 . .
    C C10 0.8555(4) -0.3394(3) 0.2271(2) 0.0183(6) Uani d . 1 1 . .
    C C11 0.9164(4) -0.2784(3) 0.3253(3) 0.0280(7) Uani d . 1 1 . .
    H H11A 0.9963 -0.1909 0.3287 0.034 Uiso calc R 1 1 . .
    C C12 0.8602(5) -0.3458(3) 0.4187(3) 0.0336(8) Uani d . 1 1 . .
    H H12A 0.9028 -0.3042 0.4843 0.040 Uiso calc R 1 1 . .
    C C13 0.7407(5) -0.4750(3) 0.4136(3) 0.0343(8) Uani d . 1 1 . .
    H H13A 0.7023 -0.5208 0.4760 0.041 Uiso calc R 1 1 . .
    C C14 0.6777(4) -0.5367(3) 0.3161(3) 0.0275(7) Uani d . 1 1 . .
    H H14A 0.5956 -0.6236 0.3136 0.033 Uiso calc R 1 1 . .
    C C15 0.7349(4) -0.4711(3) 0.2222(2) 0.0180(6) Uani d . 1 1 . .
    C C16 0.6787(4) -0.5489(3) 0.1181(2) 0.0159(6) Uani d . 1 1 . .
    C C17 0.7073(5) -0.5772(4) -0.2845(3) 0.0377(8) Uani d . 1 1 . .
    H H17A 0.6537 -0.6374 -0.3400 0.045 Uiso calc R 1 1 . .
loop_
    _atom_site_aniso_label
    _atom_site_aniso_U_11
    _atom_site_aniso_U_22
    _atom_site_aniso_U_33
    _atom_site_aniso_U_12
    _atom_site_aniso_U_13
    _atom_site_aniso_U_23
    Sr1 0.01285(16) 0.01455(18) 0.0203(2) 0.00311(13) -0.00091(13) 0.00027(15)
    Sr2 0.01502(12) 0.01474(13) 0.02072(15) 0.00390(10) 0.00023(10) 0.00003(10)
    Sr3 0.01324(12) 0.01526(13) 0.02143(15) 0.00273(9) 0.00058(10) 0.00130(10)
    O1 0.0151(9) 0.0180(10) 0.0201(11) 0.0006(8) -0.0004(8) -0.0016(8)
    O2 0.0151(9) 0.0235(11) 0.0280(12) 0.0065(8) -0.0020(8) 0.0008(9)
    O3 0.0229(10) 0.0179(10) 0.0287(12) 0.0080(8) -0.0001(9) -0.0042(9)
    O4 0.0140(9) 0.0210(10) 0.0263(12) 0.0015(8) 0.0003(8) 0.0058(9)
    O5 0.0269(10) 0.0175(10) 0.0216(11) 0.0086(8) -0.0045(8) -0.0001(8)
    O6 0.0189(10) 0.0213(11) 0.0352(13) 0.0027(8) 0.0041(9) 0.0083(9)
    O7 0.0153(9) 0.0236(11) 0.0287(12) 0.0013(8) -0.0013(8) -0.0036(9)
    O8 0.0186(9) 0.0184(10) 0.0213(11) 0.0065(8) 0.0053(8) 0.0022(8)
    O9 0.0330(12) 0.0234(11) 0.0267(13) 0.0084(9) -0.0005(9) 0.0044(10)
    O10 0.0558(16) 0.0426(15) 0.0303(14) 0.0106(13) 0.0049(12) 0.0044(12)
    C1 0.0116(12) 0.0135(13) 0.0230(16) -0.0008(10) 0.0000(11) 0.0018(12)
    C2 0.0172(13) 0.0157(13) 0.0198(15) 0.0031(11) -0.0012(11) -0.0003(11)
    C3 0.0213(14) 0.0315(17) 0.0276(18) 0.0070(13) 0.0027(13) -0.0010(14)
    C4 0.0345(18) 0.041(2) 0.0199(17) 0.0101(15) 0.0023(13) -0.0011(15)
    C5 0.0356(18) 0.043(2) 0.0197(17) 0.0106(15) -0.0081(14) -0.0037(15)
    C6 0.0212(14) 0.0410(19) 0.0272(18) 0.0119(13) -0.0062(12) -0.0037(15)
    C7 0.0169(13) 0.0144(13) 0.0238(16) 0.0038(11) 0.0010(11) 0.0003(12)
    C8 0.0085(11) 0.0192(14) 0.0243(16) 0.0046(10) -0.0050(10) -0.0009(12)
    C9 0.0193(13) 0.0128(13) 0.0194(15) 0.0072(11) 0.0027(11) -0.0014(11)
    C10 0.0169(13) 0.0180(14) 0.0193(15) 0.0035(11) -0.0010(11) -0.0004(12)
    C11 0.0282(16) 0.0227(16) 0.0287(18) -0.0007(13) -0.0039(13) -0.0041(14)
    C12 0.0386(19) 0.038(2) 0.0212(18) 0.0048(15) -0.0021(14) -0.0069(15)
    C13 0.0440(19) 0.0368(19) 0.0199(18) 0.0057(16) 0.0035(15) 0.0068(15)
    C14 0.0295(16) 0.0211(15) 0.0293(18) 0.0019(13) 0.0020(13) 0.0021(14)
    C15 0.0144(12) 0.0196(14) 0.0199(15) 0.0043(11) 0.0018(11) -0.0003(12)
    C16 0.0172(13) 0.0129(13) 0.0194(15) 0.0071(10) -0.0019(11) 0.0023(11)
    C17 0.0385(19) 0.037(2) 0.039(2) 0.0135(16) 0.0002(16) -0.0016(17)
_geom_special_details
;
All e.s.d.'s (except the e.s.d. in the dihedral angle between two l.s. planes)
are estimated using the full covariance matrix. The cell e.s.d.'s are taken
into account individually in the estimation of e.s.d.'s in distances, angles
and torsion angles; correlations between e.s.d.'s in cell parameters are only
used when they are defined by crystal symmetry. An approximate (isotropic)
treatment of cell e.s.d.'s is used for estimating e.s.d.'s involving l.s.
planes.
;
loop_
    _geom_bond_atom_site_label_1
    _geom_bond_atom_site_label_2
    _geom_bond_site_symmetry_2
    _geom_bond_distance
    _geom_bond_publ_flag
    Sr1 O3 2_655 2.641(2) ?
    Sr1 O3 1_655 2.641(2) ?
    Sr1 O2 2_755 2.661(2) ?
    Sr1 O2 . 2.661(2) ?
    Sr1 O6 2_755 2.6729(19) ?
    Sr1 O6 . 2.6729(19) ?
    Sr1 O1 . 2.7742(17) ?
    Sr1 O1 2_755 2.7742(17) ?
    Sr1 O5 2_755 2.8848(19) ?
    Sr1 O5 . 2.8848(19) ?
    Sr1 O4 2_655 2.9242(19) ?
    Sr1 O4 1_655 2.9242(19) ?
    Sr2 O5 . 2.536(2) ?
    Sr2 O10 . 2.556(2) ?
    Sr2 O2 . 2.6087(19) ?
    Sr2 O9 . 2.620(2) ?
    Sr2 O7 2_645 2.6335(18) ?
    Sr2 O8 2_745 2.6710(18) ?
    Sr2 O8 . 2.6766(18) ?
    Sr2 O4 1_655 2.6789(18) ?
    Sr3 O9 1_565 2.467(2) ?
    Sr3 O1 2_655 2.6128(19) ?
    Sr3 O6 2_755 2.6281(19) ?
    Sr3 O3 . 2.6314(19) ?
    Sr3 O4 2_655 2.6938(19) ?
    Sr3 O5 2_655 2.7104(18) ?
    Sr3 O7 1_565 2.729(2) ?
    Sr3 O1 . 2.8361(19) ?
    Sr3 O8 1_565 2.9332(19) ?
    O1 C1 . 1.271(3) ?
    O1 Sr3 2_655 2.6129(19) ?
    O2 C1 . 1.255(3) ?
    O3 C8 . 1.250(3) ?
    O3 Sr1 1_455 2.641(2) ?
    O4 C8 . 1.264(3) ?
    O4 Sr2 1_455 2.6789(18) ?
    O4 Sr3 2_655 2.6938(19) ?
    O4 Sr1 1_455 2.9242(19) ?
    O5 C9 . 1.275(3) ?
    O5 Sr3 2_655 2.7104(18) ?
    O6 C9 . 1.251(3) ?
    O6 Sr3 2_755 2.6281(19) ?
    O7 C16 . 1.248(3) ?
    O7 Sr2 2_645 2.6335(18) ?
    O7 Sr3 1_545 2.729(2) ?
    O8 C16 . 1.277(3) ?
    O8 Sr2 2_745 2.6710(18) ?
    O8 Sr3 1_545 2.9331(19) ?
    O9 C17 . 1.262(4) ?
    O9 Sr3 1_545 2.467(2) ?
    O10 C17 . 1.256(4) ?
    C1 C2 . 1.504(4) ?
    C2 C3 . 1.384(4) ?
    C2 C7 . 1.396(4) ?
    C3 C4 . 1.384(4) ?
    C3 H3A . 0.9300 ?
    C4 C5 . 1.378(4) ?
    C4 H4A . 0.9300 ?
    C5 C6 . 1.384(5) ?
    C5 H5A . 0.9300 ?
    C6 C7 . 1.383(4) ?
    C6 H6A . 0.9300 ?
    C7 C8 . 1.502(4) ?
    C8 Sr1 1_455 3.125(3) ?
    C8 Sr3 2_655 3.420(3) ?
    C9 C10 . 1.490(4) ?
    C10 C11 . 1.383(4) ?
    C10 C15 . 1.400(4) ?
    C11 C12 . 1.382(4) ?
    C11 H11A . 0.9300 ?
    C12 C13 . 1.376(5) ?
    C12 H12A . 0.9300 ?
    C13 C14 . 1.380(4) ?
    C13 H13A . 0.9300 ?
    C14 C15 . 1.382(4) ?
    C14 H14A . 0.9300 ?
    C15 C16 . 1.510(4) ?
    C16 Sr3 1_545 3.190(3) ?
    C17 H17A . 0.9300 ?
loop_
    _geom_angle_atom_site_label_1
    _geom_angle_atom_site_label_2
    _geom_angle_atom_site_label_3
    _geom_angle_site_symmetry_1
    _geom_angle_site_symmetry_3
    _geom_angle
    _geom_angle_publ_flag
    O3 Sr1 O3 2_655 1_655 180.00(9) ?
    O3 Sr1 O2 2_655 2_755 72.69(6) ?
    O3 Sr1 O2 1_655 2_755 107.31(6) ?
    O3 Sr1 O2 2_655 . 107.31(6) ?
    O3 Sr1 O2 1_655 . 72.69(6) ?
    O2 Sr1 O2 2_755 . 180.0 ?
    O3 Sr1 O6 2_655 2_755 103.66(6) ?
    O3 Sr1 O6 1_655 2_755 76.34(6) ?
    O2 Sr1 O6 2_755 2_755 102.22(6) ?
    O2 Sr1 O6 . 2_755 77.78(6) ?
    O3 Sr1 O6 2_655 . 76.34(6) ?
    O3 Sr1 O6 1_655 . 103.66(6) ?
    O2 Sr1 O6 2_755 . 77.78(6) ?
    O2 Sr1 O6 . . 102.22(6) ?
    O6 Sr1 O6 2_755 . 180.0 ?
    O3 Sr1 O1 2_655 . 68.69(6) ?
    O3 Sr1 O1 1_655 . 111.31(6) ?
    O2 Sr1 O1 2_755 . 131.93(5) ?
    O2 Sr1 O1 . . 48.07(5) ?
    O6 Sr1 O1 2_755 . 61.89(6) ?
    O6 Sr1 O1 . . 118.11(6) ?
    O3 Sr1 O1 2_655 2_755 111.31(6) ?
    O3 Sr1 O1 1_655 2_755 68.69(6) ?
    O2 Sr1 O1 2_755 2_755 48.07(5) ?
    O2 Sr1 O1 . 2_755 131.93(5) ?
    O6 Sr1 O1 2_755 2_755 118.11(6) ?
    O6 Sr1 O1 . 2_755 61.89(6) ?
    O1 Sr1 O1 . 2_755 180.0 ?
    O3 Sr1 O5 2_655 2_755 120.83(6) ?
    O3 Sr1 O5 1_655 2_755 59.17(6) ?
    O2 Sr1 O5 2_755 2_755 68.95(6) ?
    O2 Sr1 O5 . 2_755 111.05(6) ?
    O6 Sr1 O5 2_755 2_755 46.67(5) ?
    O6 Sr1 O5 . 2_755 133.33(5) ?
    O1 Sr1 O5 . 2_755 108.47(5) ?
    O1 Sr1 O5 2_755 2_755 71.53(5) ?
    O3 Sr1 O5 2_655 . 59.17(6) ?
    O3 Sr1 O5 1_655 . 120.83(6) ?
    O2 Sr1 O5 2_755 . 111.05(6) ?
    O2 Sr1 O5 . . 68.95(6) ?
    O6 Sr1 O5 2_755 . 133.33(5) ?
    O6 Sr1 O5 . . 46.67(5) ?
    O1 Sr1 O5 . . 71.53(5) ?
    O1 Sr1 O5 2_755 . 108.47(5) ?
    O5 Sr1 O5 2_755 . 180.0 ?
    O3 Sr1 O4 2_655 2_655 46.64(5) ?
    O3 Sr1 O4 1_655 2_655 133.36(5) ?
    O2 Sr1 O4 2_755 2_655 59.32(5) ?
    O2 Sr1 O4 . 2_655 120.68(5) ?
    O6 Sr1 O4 2_755 2_655 65.35(6) ?
    O6 Sr1 O4 . 2_655 114.65(6) ?
    O1 Sr1 O4 . 2_655 73.41(5) ?
    O1 Sr1 O4 2_755 2_655 106.59(5) ?
    O5 Sr1 O4 2_755 2_655 75.06(5) ?
    O5 Sr1 O4 . 2_655 104.94(5) ?
    O3 Sr1 O4 2_655 1_655 133.36(5) ?
    O3 Sr1 O4 1_655 1_655 46.64(5) ?
    O2 Sr1 O4 2_755 1_655 120.68(5) ?
    O2 Sr1 O4 . 1_655 59.32(5) ?
    O6 Sr1 O4 2_755 1_655 114.65(6) ?
    O6 Sr1 O4 . 1_655 65.35(6) ?
    O1 Sr1 O4 . 1_655 106.59(5) ?
    O1 Sr1 O4 2_755 1_655 73.41(5) ?
    O5 Sr1 O4 2_755 1_655 104.94(5) ?
    O5 Sr1 O4 . 1_655 75.06(5) ?
    O4 Sr1 O4 2_655 1_655 180.00(5) ?
    O5 Sr2 O10 . . 153.40(7) ?
    O5 Sr2 O2 . . 75.35(6) ?
    O10 Sr2 O2 . . 88.68(7) ?
    O5 Sr2 O9 . . 125.53(6) ?
    O10 Sr2 O9 . . 50.80(7) ?
    O2 Sr2 O9 . . 128.29(6) ?
    O5 Sr2 O7 . 2_645 66.86(6) ?
    O10 Sr2 O7 . 2_645 88.28(7) ?
    O2 Sr2 O7 . 2_645 72.55(6) ?
    O9 Sr2 O7 . 2_645 75.32(6) ?
    O5 Sr2 O8 . 2_745 101.16(6) ?
    O10 Sr2 O8 . 2_745 105.39(7) ?
    O2 Sr2 O8 . 2_745 129.55(6) ?
    O9 Sr2 O8 . 2_745 95.28(6) ?
    O7 Sr2 O8 2_645 2_745 153.14(6) ?
    O5 Sr2 O8 . . 68.06(6) ?
    O10 Sr2 O8 . . 123.11(7) ?
    O2 Sr2 O8 . . 143.15(6) ?
    O9 Sr2 O8 . . 73.66(6) ?
    O7 Sr2 O8 2_645 . 88.90(6) ?
    O8 Sr2 O8 2_745 . 64.25(6) ?
    O5 Sr2 O4 . 1_655 85.44(6) ?
    O10 Sr2 O4 . 1_655 106.46(7) ?
    O2 Sr2 O4 . 1_655 63.25(6) ?
    O9 Sr2 O4 . 1_655 147.58(6) ?
    O7 Sr2 O4 2_645 1_655 132.53(6) ?
    O8 Sr2 O4 2_745 1_655 66.31(6) ?
    O8 Sr2 O4 . 1_655 116.43(6) ?
    O5 Sr2 C17 . . 144.39(8) ?
    O10 Sr2 C17 . . 25.29(8) ?
    O2 Sr2 C17 . . 108.87(8) ?
    O9 Sr2 C17 . . 25.52(8) ?
    O7 Sr2 C17 2_645 . 80.49(8) ?
    O8 Sr2 C17 2_745 . 101.96(8) ?
    O8 Sr2 C17 . . 98.66(8) ?
    O4 Sr2 C17 1_655 . 128.81(8) ?
    O5 Sr2 C9 . . 21.42(6) ?
    O10 Sr2 C9 . . 174.73(7) ?
    O2 Sr2 C9 . . 87.44(6) ?
    O9 Sr2 C9 . . 130.15(7) ?
    O7 Sr2 C9 2_645 . 87.16(6) ?
    O8 Sr2 C9 2_745 . 79.84(6) ?
    O8 Sr2 C9 . . 59.46(6) ?
    O4 Sr2 C9 1_655 . 74.88(6) ?
    C17 Sr2 C9 . . 155.22(9) ?
    O5 Sr2 Sr1 . . 46.07(4) ?
    O10 Sr2 Sr1 . . 127.95(6) ?
    O2 Sr2 Sr1 . . 41.23(4) ?
    O9 Sr2 Sr1 . . 163.24(5) ?
    O7 Sr2 Sr1 2_645 . 88.05(4) ?
    O8 Sr2 Sr1 2_745 . 100.66(4) ?
    O8 Sr2 Sr1 . . 108.71(4) ?
    O4 Sr2 Sr1 1_655 . 47.09(4) ?
    C17 Sr2 Sr1 . . 150.09(7) ?
    C9 Sr2 Sr1 . . 49.25(5) ?
    O5 Sr2 Sr3 . 1_545 99.78(4) ?
    O10 Sr2 Sr3 . 1_545 82.14(6) ?
    O2 Sr2 Sr3 . 1_545 147.27(4) ?
    O9 Sr2 Sr3 . 1_545 31.50(5) ?
    O7 Sr2 Sr3 2_645 1_545 75.82(4) ?
    O8 Sr2 Sr3 2_745 1_545 83.16(4) ?
    O8 Sr2 Sr3 . 1_545 42.44(4) ?
    O4 Sr2 Sr3 1_655 1_545 149.44(4) ?
    C17 Sr2 Sr3 . 1_545 56.95(7) ?
    C9 Sr2 Sr3 . 1_545 99.28(5) ?
    Sr1 Sr2 Sr3 . 1_545 145.840(8) ?
    O9 Sr3 O1 1_565 2_655 164.51(6) ?
    O9 Sr3 O6 1_565 2_755 73.93(6) ?
    O1 Sr3 O6 2_655 2_755 121.54(6) ?
    O9 Sr3 O3 1_565 . 103.04(7) ?
    O1 Sr3 O3 2_655 . 71.31(6) ?
    O6 Sr3 O3 2_755 . 113.33(6) ?
    O9 Sr3 O4 1_565 2_655 123.48(6) ?
    O1 Sr3 O4 2_655 2_655 67.42(6) ?
    O6 Sr3 O4 2_755 2_655 69.37(6) ?
    O3 Sr3 O4 . 2_655 130.36(6) ?
    O9 Sr3 O5 1_565 2_655 87.78(6) ?
    O1 Sr3 O5 2_655 2_655 76.83(6) ?
    O6 Sr3 O5 2_755 2_655 159.68(6) ?
    O3 Sr3 O5 . 2_655 61.60(6) ?
    O4 Sr3 O5 2_655 2_655 129.85(6) ?
    O9 Sr3 O7 1_565 1_565 96.29(6) ?
    O1 Sr3 O7 2_655 1_565 75.32(6) ?
    O6 Sr3 O7 2_755 1_565 126.54(6) ?
    O3 Sr3 O7 . 1_565 120.04(6) ?
    O4 Sr3 O7 2_655 1_565 74.30(6) ?
    O5 Sr3 O7 2_655 1_565 63.16(6) ?
    O9 Sr3 O1 1_565 . 120.34(6) ?
    O1 Sr3 O1 2_655 . 71.19(6) ?
    O6 Sr3 O1 2_755 . 61.57(5) ?
    O3 Sr3 O1 . . 65.33(5) ?
    O4 Sr3 O1 2_655 . 76.04(6) ?
    O5 Sr3 O1 2_655 . 124.22(5) ?
    O7 Sr3 O1 1_565 . 141.68(6) ?
    O9 Sr3 O8 1_565 1_565 71.45(6) ?
    O1 Sr3 O8 2_655 1_565 109.25(5) ?
    O6 Sr3 O8 2_755 1_565 82.40(6) ?
    O3 Sr3 O8 . 1_565 161.74(5) ?
    O4 Sr3 O8 2_655 1_565 62.49(5) ?
    O5 Sr3 O8 2_655 1_565 100.39(5) ?
    O7 Sr3 O8 1_565 1_565 45.82(5) ?
    O1 Sr3 O8 . 1_565 132.73(5) ?
    O9 Sr3 C16 1_565 1_565 86.49(7) ?
    O1 Sr3 C16 2_655 1_565 89.85(6) ?
    O6 Sr3 C16 2_755 1_565 104.15(6) ?
    O3 Sr3 C16 . 1_565 142.52(6) ?
    O4 Sr3 C16 2_655 1_565 63.56(6) ?
    O5 Sr3 C16 2_655 1_565 83.02(6) ?
    O7 Sr3 C16 1_565 1_565 22.65(6) ?
    O1 Sr3 C16 . 1_565 139.48(6) ?
    O8 Sr3 C16 1_565 1_565 23.60(6) ?
    O9 Sr3 C8 1_565 2_655 143.07(7) ?
    O1 Sr3 C8 2_655 2_655 48.65(6) ?
    O6 Sr3 C8 2_755 2_655 81.07(6) ?
    O3 Sr3 C8 . 2_655 111.74(6) ?
    O4 Sr3 C8 2_655 2_655 19.62(6) ?
    O5 Sr3 C8 2_655 2_655 119.24(6) ?
    O7 Sr3 C8 1_565 2_655 77.15(6) ?
    O1 Sr3 C8 . 2_655 66.95(6) ?
    O8 Sr3 C8 1_565 2_655 78.75(6) ?
    C16 Sr3 C8 1_565 2_655 73.62(6) ?
    O9 Sr3 Sr1 1_565 1_455 125.58(5) ?
    O1 Sr3 Sr1 2_655 1_455 41.76(4) ?
    O6 Sr3 Sr1 2_755 1_455 144.06(4) ?
    O3 Sr3 Sr1 . 1_455 38.86(4) ?
    O4 Sr3 Sr1 2_655 1_455 109.12(4) ?
    O5 Sr3 Sr1 2_655 1_455 44.41(4) ?
    O7 Sr3 Sr1 1_565 1_455 84.43(4) ?
    O1 Sr3 Sr1 . 1_455 82.91(4) ?
    O8 Sr3 Sr1 1_565 1_455 130.22(4) ?
    C16 Sr3 Sr1 1_565 1_455 106.72(5) ?
    C8 Sr3 Sr1 2_655 1_455 90.35(4) ?
    C1 O1 Sr3 . 2_655 119.45(16) ?
    C1 O1 Sr1 . . 89.98(14) ?
    Sr3 O1 Sr1 2_655 . 99.39(6) ?
    C1 O1 Sr3 . . 129.32(16) ?
    Sr3 O1 Sr3 2_655 . 108.81(6) ?
    Sr1 O1 Sr3 . . 96.94(5) ?
    C1 O2 Sr2 . . 126.39(17) ?
    C1 O2 Sr1 . . 95.62(17) ?
    Sr2 O2 Sr1 . . 98.51(6) ?
    C8 O3 Sr3 . . 121.66(16) ?
    C8 O3 Sr1 . 1_455 100.71(17) ?
    Sr3 O3 Sr1 . 1_455 102.43(7) ?
    C8 O4 Sr2 . 1_455 135.86(16) ?
    C8 O4 Sr3 . 2_655 114.66(15) ?
    Sr2 O4 Sr3 1_455 2_655 109.39(6) ?
    C8 O4 Sr1 . 1_455 87.01(16) ?
    Sr2 O4 Sr1 1_455 1_455 90.77(5) ?
    Sr3 O4 Sr1 2_655 1_455 96.68(6) ?
    C9 O5 Sr2 . . 112.02(16) ?
    C9 O5 Sr3 . 2_655 132.22(17) ?
    Sr2 O5 Sr3 . 2_655 115.44(7) ?
    C9 O5 Sr1 . . 86.87(15) ?
    Sr2 O5 Sr1 . . 94.66(6) ?
    Sr3 O5 Sr1 2_655 . 94.48(5) ?
    C9 O6 Sr3 . 2_755 138.19(17) ?
    C9 O6 Sr1 . . 97.19(16) ?
    Sr3 O6 Sr1 2_755 . 104.80(7) ?
    C16 O7 Sr2 . 2_645 143.91(17) ?
    C16 O7 Sr3 . 1_545 99.92(17) ?
    Sr2 O7 Sr3 2_645 1_545 111.61(7) ?
    C16 O8 Sr2 . 2_745 118.00(16) ?
    C16 O8 Sr2 . . 121.54(15) ?
    Sr2 O8 Sr2 2_745 . 115.75(6) ?
    C16 O8 Sr3 . 1_545 89.57(15) ?
    Sr2 O8 Sr3 2_745 1_545 102.86(6) ?
    Sr2 O8 Sr3 . 1_545 99.56(6) ?
    C17 O9 Sr3 . 1_545 153.6(2) ?
    C17 O9 Sr2 . . 91.1(2) ?
    Sr3 O9 Sr2 1_545 . 114.79(8) ?
    C17 O10 Sr2 . . 94.3(2) ?
    O2 C1 O1 . . 122.6(3) ?
    O2 C1 C2 . . 118.3(3) ?
    O1 C1 C2 . . 119.0(2) ?
    O2 C1 Sr1 . . 60.21(14) ?
    O1 C1 Sr1 . . 65.40(14) ?
    C2 C1 Sr1 . . 162.29(18) ?
    C3 C2 C7 . . 119.5(3) ?
    C3 C2 C1 . . 119.7(2) ?
    C7 C2 C1 . . 120.6(3) ?
    C2 C3 C4 . . 120.5(3) ?
    C2 C3 H3A . . 119.7 ?
    C4 C3 H3A . . 119.7 ?
    C5 C4 C3 . . 119.8(3) ?
    C5 C4 H4A . . 120.1 ?
    C3 C4 H4A . . 120.1 ?
    C4 C5 C6 . . 120.3(3) ?
    C4 C5 H5A . . 119.9 ?
    C6 C5 H5A . . 119.9 ?
    C7 C6 C5 . . 120.2(3) ?
    C7 C6 H6A . . 119.9 ?
    C5 C6 H6A . . 119.9 ?
    C6 C7 C2 . . 119.7(3) ?
    C6 C7 C8 . . 119.3(2) ?
    C2 C7 C8 . . 121.0(3) ?
    O3 C8 O4 . . 123.9(3) ?
    O3 C8 C7 . . 117.3(2) ?
    O4 C8 C7 . . 118.8(2) ?
    O3 C8 Sr1 . 1_455 56.14(14) ?
    O4 C8 Sr1 . 1_455 69.17(15) ?
    C7 C8 Sr1 . 1_455 164.05(18) ?
    O3 C8 Sr3 . 2_655 108.26(18) ?
    O4 C8 Sr3 . 2_655 45.72(12) ?
    C7 C8 Sr3 . 2_655 115.95(16) ?
    Sr1 C8 Sr3 1_455 2_655 79.71(6) ?
    O6 C9 O5 . . 122.1(3) ?
    O6 C9 C10 . . 119.3(2) ?
    O5 C9 C10 . . 118.6(2) ?
    O6 C9 Sr1 . . 59.12(13) ?
    O5 C9 Sr1 . . 68.79(14) ?
    C10 C9 Sr1 . . 153.70(18) ?
    O6 C9 Sr2 . . 97.14(17) ?
    O5 C9 Sr2 . . 46.56(13) ?
    C10 C9 Sr2 . . 126.17(17) ?
    Sr1 C9 Sr2 . . 78.21(6) ?
    C11 C10 C15 . . 119.4(3) ?
    C11 C10 C9 . . 118.8(3) ?
    C15 C10 C9 . . 121.7(2) ?
    C12 C11 C10 . . 121.0(3) ?
    C12 C11 H11A . . 119.5 ?
    C10 C11 H11A . . 119.5 ?
    C13 C12 C11 . . 119.4(3) ?
    C13 C12 H12A . . 120.3 ?
    C11 C12 H12A . . 120.3 ?
    C12 C13 C14 . . 120.3(3) ?
    C12 C13 H13A . . 119.9 ?
    C14 C13 H13A . . 119.9 ?
    C13 C14 C15 . . 120.9(3) ?
    C13 C14 H14A . . 119.6 ?
    C15 C14 H14A . . 119.6 ?
    C14 C15 C10 . . 119.0(3) ?
    C14 C15 C16 . . 118.4(2) ?
    C10 C15 C16 . . 122.4(2) ?
    O7 C16 O8 . . 122.4(3) ?
    O7 C16 C15 . . 120.0(2) ?
    O8 C16 C15 . . 117.5(2) ?
    O7 C16 Sr3 . 1_545 57.43(14) ?
    O8 C16 Sr3 . 1_545 66.83(14) ?
    C15 C16 Sr3 . 1_545 161.68(17) ?
    O10 C17 O9 . . 123.8(3) ?
    O10 C17 Sr2 . . 60.42(19) ?
    O9 C17 Sr2 . . 63.39(18) ?
    O10 C17 H17A . . 118.1 ?
    O9 C17 H17A . . 118.1 ?
    Sr2 C17 H17A . . 177.4 ?
data_global
_journal_date_recd_electronic     2011-10-21
_journal_date_accepted     2011-10-27
_journal_name_full     'Acta Crystallographica, Section E'
_journal_year     2011
_journal_volume     67
_journal_issue     12
_journal_page_first     m1647
_journal_page_last     m1647
_journal_paper_category     QM
_journal_coeditor_code     LH5360
_publ_contact_author_name     'Chia-Her Lin'
_publ_contact_author_address
; Department of Chemistry
  Chung-Yuan Christian University
  Chung-Li 320
  Taiwan R.O.C.
;
_publ_contact_author_email     chiaher@cycu.edu.tw
_publ_contact_author_fax     '886 3 265 3399'
_publ_contact_author_phone     '886 3 265 3315'
_publ_section_title
;
Poly[tetrakis(\m-benzene-1,2-dicarboxylato)di-\m-formato-pentastrontium(II)]
;
loop_
    _publ_author_name
    _publ_author_footnote
    _publ_author_address
    'Pei-Chi Cheng' .
;
  Department of Chemistry,
  R&D Center for Membrane Technology,
  Center for Nanotechnology,
  Chung-Yuan Christian University
  Chung-Li 320
  Taiwan
;
    'Jun-Xiang Zhan' .
; Department of Chemistry
  Chung-Yuan Christian University
  Chung-Li 320
  Taiwan
;
    'Cheng-You Wu' .
; Department of Chemistry
  Chung-Yuan Christian University
  Chung-Li 320
  Taiwan
;
    'Chia-Her Lin' .
; Department of Chemistry
  Chung-Yuan Christian University
  Chung-Li 320
  Taiwan
;
