# Supplementary material for: Poly[tetra­kis­(μ-benzene-1,2-dicarboxyl­ato)di-μ-formato-penta­strontium(II)]
Source: Acta Crystallogr Sect E Struct Rep Online. 2011 Nov 2;67(Pt 12):m1647. doi: 10.1107/S1600536811044977 (PMC3238585; doi:10.1107/S1600536811044977)
Supplement: Supplementary file 2 [file e-67-m1647-Isup2.hkl]

# 
# h,k,l, Fc-squared, Fo-squared, sigma(Fo-squared) and status flag 
# 
data_I
_shelx_title ' 17_0m in P-1' 
_shelx_refln_list_code          4 
_shelx_F_calc_maximum      196.96 
_exptl_crystal_F_000       572.00 
_reflns_d_resolution_high  0.7486 
 
loop_ 
 _symmetry_equiv_pos_as_xyz 
 'x, y, z' 
 '-x, -y, -z' 
 
_cell_length_a     7.0292 
_cell_length_b    10.2892 
_cell_length_c    12.5439 
_cell_angle_alpha  91.361 
_cell_angle_beta   90.407 
_cell_angle_gamma 104.998 
 
_shelx_F_squared_multiplier     1.000 
 
loop_ 
 _refln_index_h 
 _refln_index_k 
 _refln_index_l 
 _refln_F_squared_calc 
 _refln_F_squared_meas 
 _refln_F_squared_sigma 
 _refln_observed_status 
   2   0   0      937.98      921.80     22.60 o 
   3   0   0      880.74      875.75     18.73 o 
   4   0   0     1142.20     1277.57     40.87 o 
   5   0   0       97.14      100.56     11.26 o 
   6   0   0       21.44       25.19      9.82 o 
   7   0   0     3587.47     3585.55     76.16 o 
   8   0   0       72.92       75.11     14.36 o 
   9   0   0      558.15      494.71     48.78 o 
  -9   1   0     1292.57     1306.34     62.52 o 
  -8   1   0       38.68       35.48     16.00 o 
  -7   1   0       35.02       35.15      8.32 o 
  -6   1   0      424.21      404.51     25.18 o 
  -5   1   0       29.00       30.99      8.53 o 
  -4   1   0     3729.61     3649.37     72.37 o 
  -3   1   0     4126.21     4348.34    175.99 o 
  -2   1   0    32554.60    33654.58   1539.89 o 
  -1   1   0      312.09      376.16      6.77 o 
   0   1   0       49.72       46.94      2.19 o 
   1   1   0     2388.46     2363.71     29.17 o 
   2   1   0     2768.72     2982.80     38.90 o 
   3   1   0     6419.25     6410.90    100.00 o 
   4   1   0      343.48      358.17     15.77 o 
   5   1   0     9442.62     9597.09    229.52 o 
   6   1   0        6.15      -10.61     10.61 o 
   7   1   0      144.63      139.02     15.33 o 
   8   1   0        2.80       15.52     20.01 o 
  -9   2   0      435.52      438.70     37.58 o 
  -8   2   0      401.59      422.44     29.99 o 
  -6   2   0     6698.49     7185.88    140.19 o 
  -5   2   0       27.83       11.50      8.29 o 
  -4   2   0     5742.05     5834.31    112.27 o 
  -3   2   0      287.95      327.31     11.59 o 
  -2   2   0    22472.17    23071.32    252.32 o 
  -1   2   0      362.33      316.01      5.96 o 
   0   2   0       25.62       11.38      2.85 o 
   1   2   0     8317.86     8540.63     93.01 o 
   2   2   0     1324.89     1376.29     21.17 o 
   3   2   0    10361.67    10662.41    190.79 o 
   4   2   0       98.95      128.76     10.30 o 
   5   2   0      150.98      157.11     18.97 o 
   6   2   0      268.88      263.37     19.40 o 
   7   2   0      596.39      579.64     26.99 o 
   8   2   0     1956.35     2046.14     53.73 o 
  -9   3   0       77.81       56.37     24.93 o 
  -8   3   0     5006.72     5518.81    178.52 o 
  -7   3   0       19.69        7.21     21.14 o 
  -6   3   0       40.22       47.83     17.01 o 
  -5   3   0      563.74      539.45     17.45 o 
  -4   3   0     3232.36     3232.83     42.70 o 
  -3   3   0     5805.54     6106.70     83.48 o 
  -2   3   0     2000.81     1958.06     21.68 o 
  -1   3   0    15785.41    16180.43    163.41 o 
   0   3   0     1405.01     1370.39     19.05 o 
   1   3   0     3465.41     3409.74     43.51 o 
   2   3   0      360.27      385.91     12.26 o 
   3   3   0     2569.73     2599.30     46.93 o 
   4   3   0     1917.45     1837.16    105.27 o 
   5   3   0      152.01      174.90     27.83 o 
   6   3   0     4077.98     4196.58     88.67 o 
   7   3   0      464.41      474.30     45.87 o 
   8   3   0      708.09      772.46     35.41 o 
  -9   4   0      142.48      175.26     31.80 o 
  -8   4   0      473.21      457.47     25.82 o 
  -7   4   0       33.58       16.82     11.43 o 
  -6   4   0     1171.63     1187.61     29.47 o 
  -5   4   0     5870.78     5759.05     74.83 o 
  -4   4   0     2514.40     2565.80     42.90 o 
  -3   4   0    10220.59    10142.84    113.40 o 
  -2   4   0        4.89       10.19      3.93 o 
  -1   4   0     4928.51     5065.73     58.42 o 
   0   4   0      847.70      977.04     16.53 o 
   1   4   0     3676.07     3844.22     50.12 o 
   2   4   0     3884.83     3869.10     80.72 o 
   3   4   0      104.45       96.34     10.00 o 
   4   4   0     5878.42     6226.30    104.30 o 
   5   4   0      945.51      963.17     34.86 o 
   6   4   0      272.66      292.89     24.85 o 
   7   4   0       24.49       19.49     23.25 o 
  -9   5   0      433.19      396.42     40.47 o 
  -8   5   0       89.57      107.76     23.49 o 
  -7   5   0     1835.30     1859.97     42.99 o 
  -6   5   0     1487.39     1414.98     40.45 o 
  -5   5   0     2365.95     2316.39     37.17 o 
  -4   5   0      183.63      210.99     10.80 o 
  -3   5   0     3767.73     3834.08     54.64 o 
  -2   5   0     1926.36     1937.66     25.35 o 
  -1   5   0       51.96       31.10      6.24 o 
   0   5   0     9492.64    10627.12    140.25 o 
   1   5   0      403.39      414.55     12.59 o 
   2   5   0     5804.63     6131.23     77.88 o 
   3   5   0      188.63      170.98     14.01 o 
   4   5   0     1104.17     1035.94     27.12 o 
   5   5   0       21.38       -1.43     16.25 o 
   6   5   0      656.57      716.39    100.64 o 
   7   5   0     2143.71     2212.80    121.42 o 
  -9   6   0     1998.04     2098.34    113.11 o 
  -8   6   0      298.10      328.46     28.13 o 
  -7   6   0       18.41       13.15     14.07 o 
  -6   6   0       73.77       66.87     13.09 o 
  -5   6   0     1746.04     1729.87     35.14 o 
  -4   6   0     3066.56     3091.40     53.58 o 
  -3   6   0      188.04      252.59     15.79 o 
  -2   6   0     6446.02     6627.72     77.27 o 
  -1   6   0     1366.82     1379.23     23.04 o 
   0   6   0      386.15      406.31     13.44 o 
   1   6   0      475.25      486.62     16.25 o 
   2   6   0     1226.18     1291.91     25.73 o 
   3   6   0      683.24      744.48     36.31 o 
   4   6   0      109.29      114.21     14.62 o 
   5   6   0     4716.13     4469.44    122.77 o 
   6   6   0      569.25      567.45     44.33 o 
   7   6   0      295.08      241.03     50.95 o 
  -9   7   0       37.86       20.60     30.72 o 
  -8   7   0      228.41      237.01     21.75 o 
  -7   7   0     1006.62     1025.85     43.40 o 
  -6   7   0     3047.35     3126.95     64.16 o 
  -5   7   0      989.10      983.26     27.53 o 
  -4   7   0     3298.73     3183.10     72.00 o 
  -3   7   0       57.18       69.79     10.76 o 
  -2   7   0     2771.56     2679.71     40.34 o 
  -1   7   0      392.72      387.32     14.77 o 
   0   7   0      937.72     1023.27     21.89 o 
   1   7   0     4001.62     4029.53     53.71 o 
   2   7   0      802.51      824.01     24.04 o 
   3   7   0     3803.13     3941.41     77.25 o 
   4   7   0      603.99      567.25     32.76 o 
   5   7   0       42.50       39.05     28.09 o 
   6   7   0      146.94      170.93     48.42 o 
  -8   8   0     2219.70     2455.44     63.27 o 
  -7   8   0      390.92      361.30     28.92 o 
  -6   8   0      509.43      499.26     27.01 o 
  -5   8   0       20.96       27.57     13.44 o 
  -4   8   0     1477.90     1469.42     38.56 o 
  -3   8   0      926.69      909.30     29.08 o 
  -2   8   0       77.69       86.72     10.84 o 
  -1   8   0     5260.56     5308.65     67.98 o 
   0   8   0     1578.81     1623.05     29.47 o 
   1   8   0      383.33      403.29     20.67 o 
   2   8   0      770.44      763.24     35.89 o 
   3   8   0     1410.79     1409.95     58.66 o 
   4   8   0      205.09      200.07     30.91 o 
   5   8   0      409.36      420.58     70.29 o 
  -8   9   0       92.61       66.30     27.96 o 
  -7   9   0      106.60      161.54     49.69 o 
  -6   9   0      723.41      710.06     39.67 o 
  -5   9   0     2447.29     2359.44     58.39 o 
  -4   9   0       33.37       30.24     13.70 o 
  -3   9   0     3429.71     3405.51     68.68 o 
  -2   9   0     1779.37     1684.69     39.79 o 
  -1   9   0      345.57      365.76     24.78 o 
   0   9   0       41.16       31.47     16.21 o 
   1   9   0     3468.69     3476.70     73.66 o 
   2   9   0      231.57      186.42     57.64 o 
   3   9   0       24.26       38.67     38.67 o 
   4   9   0     1516.19     1760.58    111.30 o 
   5   9   0      524.68      600.01     56.92 o 
  -7  10   0     2253.73     2229.89     94.86 o 
  -6  10   0      193.35      209.60     40.65 o 
  -5  10   0      411.38      444.44     36.55 o 
  -4  10   0      755.71      721.38     35.87 o 
  -3  10   0      417.71      382.70     30.02 o 
  -2  10   0      451.21      407.64     32.16 o 
  -1  10   0      802.77      790.07     34.19 o 
   0  10   0      750.10      837.13     36.23 o 
   1  10   0      311.63      343.08     30.95 o 
   2  10   0     2078.37     1986.44    112.75 o 
   3  10   0      943.54     1047.97     91.79 o 
   4  10   0       63.06       77.89     34.70 o 
  -7  11   0       21.96       61.42     32.66 o 
  -6  11   0       69.37       41.56     29.77 o 
  -5  11   0      684.34      598.52     86.19 o 
  -4  11   0      573.24      584.67     36.41 o 
  -3  11   0      366.07      371.30     68.52 o 
  -2  11   0     1361.12     1330.96     51.90 o 
  -1  11   0     1639.65     1761.14     60.37 o 
   0  11   0      909.19      832.40     45.38 o 
   1  11   0      744.06      703.94     79.50 o 
   2  11   0      852.83      904.50     89.62 o 
   3  11   0      280.96      279.98     64.68 o 
  -6  12   0      277.14      316.22     44.35 o 
  -5  12   0      352.57      307.63     42.59 o 
  -4  12   0     1254.73     1327.48    112.98 o 
  -3  12   0      775.07      818.91     44.42 o 
  -2  12   0       17.54       19.45     25.31 o 
  -1  12   0      316.43      347.26     35.57 o 
   0  12   0     1650.65     1728.14     78.18 o 
   1  12   0      694.48      922.93     87.45 o 
   2  12   0       66.04       52.43     37.09 o 
  -5  13   0      483.55      436.85     67.21 o 
  -4  13   0      262.97      273.76     33.55 o 
  -3  13   0       44.58       10.05     27.64 o 
  -2  13   0      379.99      413.84     39.43 o 
  -1  13   0      471.97      437.05     49.70 o 
   0  13   0      438.06      499.05     72.63 o 
   0 -13   1      214.93      198.03     61.43 o 
   1 -13   1        4.09      -28.44     28.44 o 
   2 -13   1      597.25      577.68     64.27 o 
   3 -13   1       88.28      109.64     30.27 o 
   4 -13   1       34.89        9.20     26.23 o 
   5 -13   1     1510.16     1511.57    118.71 o 
  -2 -12   1       19.52       11.71     36.53 o 
  -1 -12   1        5.92      -20.88     31.68 o 
   0 -12   1     1144.23     1096.50     52.80 o 
   1 -12   1      546.44      652.03     60.27 o 
   2 -12   1        0.64      -19.20     24.94 o 
   3 -12   1     2903.77     2945.32     90.75 o 
   4 -12   1      482.78      505.58     38.08 o 
   5 -12   1      156.04      158.38     50.77 o 
   6 -12   1       21.26        0.39     32.70 o 
  -3 -11   1       23.57       41.42     37.54 o 
  -2 -11   1      289.31      322.98     44.59 o 
  -1 -11   1     1275.40     1246.04     65.03 o 
   0 -11   1      949.41     1022.47     42.82 o 
   1 -11   1     2397.87     2470.27     63.09 o 
   2 -11   1      401.36      474.93     48.32 o 
   3 -11   1      586.36      603.76     37.88 o 
   4 -11   1       38.82       78.80     22.06 o 
   5 -11   1      924.96      878.11     55.90 o 
   6 -11   1      963.67      942.36     57.21 o 
   7 -11   1       65.64       57.06     31.74 o 
  -4 -10   1        0.65      -22.15     30.39 o 
  -3 -10   1     2537.88     2611.83     97.86 o 
  -2 -10   1     1009.26     1062.93     60.69 o 
  -1 -10   1      330.15      348.29     63.78 o 
   0 -10   1      293.55      289.77     29.01 o 
   1 -10   1     1402.36     1385.38     50.07 o 
   2 -10   1      727.87      702.36     48.86 o 
   3 -10   1      123.87      159.00     23.07 o 
   4 -10   1     1321.57     1336.69     45.52 o 
   5 -10   1      613.98      627.27     45.74 o 
   6 -10   1      609.33      633.13     59.99 o 
   7 -10   1      278.77      328.17     38.27 o 
  -5  -9   1     1565.24     1744.68    112.39 o 
  -4  -9   1      207.60      243.93     38.05 o 
  -3  -9   1       98.43      105.78     30.61 o 
  -2  -9   1      338.28      377.99     55.65 o 
  -1  -9   1     2469.42     2470.69     67.93 o 
   0  -9   1      882.22      914.51     59.51 o 
   1  -9   1      367.41      338.55     24.06 o 
   2  -9   1     4183.65     4172.06     72.51 o 
   3  -9   1     2222.20     2216.14     62.85 o 
   4  -9   1        0.14      -11.20     12.69 o 
   5  -9   1      118.46       87.01     22.60 o 
   6  -9   1      526.19      572.45     41.71 o 
   7  -9   1      177.43      193.36     29.27 o 
   8  -9   1       72.22      110.75     28.21 o 
  -5  -8   1      720.92      723.41     67.21 o 
  -4  -8   1      267.56      279.06     97.93 o 
  -3  -8   1     1362.26     1137.22     78.78 o 
  -2  -8   1     2774.50     2942.96     73.76 o 
  -1  -8   1      849.20      878.57     29.09 o 
   0  -8   1      715.00      672.21     30.90 o 
   1  -8   1     3091.83     3147.45     67.73 o 
   2  -8   1       63.13       92.42     12.08 o 
   3  -8   1       19.99       26.69     10.71 o 
   4  -8   1     1365.98     1334.39     36.28 o 
   5  -8   1     1815.03     1811.71     41.14 o 
   6  -8   1     1232.09     1281.12     39.02 o 
   7  -8   1      551.96      542.24     31.36 o 
   8  -8   1     1690.98     1921.96     53.74 o 
  -6  -7   1      615.42      643.96     73.36 o 
  -5  -7   1      105.63      136.20     25.21 o 
  -4  -7   1     1104.51     1148.71     37.61 o 
  -3  -7   1     1052.62     1053.73     43.27 o 
  -2  -7   1      347.38      304.46     17.33 o 
  -1  -7   1     4063.98     4019.09     57.34 o 
   0  -7   1     4559.98     4793.23     61.28 o 
   1  -7   1      503.58      503.11     16.86 o 
   2  -7   1     2548.12     2534.60     41.98 o 
   3  -7   1     2881.59     2935.71     46.68 o 
   4  -7   1     4384.37     4562.10    122.92 o 
   5  -7   1     1460.05     1514.55     34.52 o 
   6  -7   1     2471.73     2692.09     57.44 o 
   7  -7   1     1947.90     1994.98     50.60 o 
   8  -7   1       33.97       53.59     17.02 o 
   9  -7   1       22.77       16.98     29.99 o 
  -7  -6   1      146.74      138.04     32.83 o 
  -6  -6   1      568.00      598.07     44.45 o 
  -5  -6   1     2034.56     2105.10     61.41 o 
  -4  -6   1      100.71       85.52     15.70 o 
  -3  -6   1      217.05      204.83     18.04 o 
  -2  -6   1      473.09      444.42     16.43 o 
  -1  -6   1     2224.28     2266.93     33.51 o 
   0  -6   1      513.55      559.56     15.74 o 
   1  -6   1     7627.89     8104.70     99.87 o 
   2  -6   1     7373.03     7839.51     96.27 o 
   3  -6   1     1219.78     1303.92     21.72 o 
   4  -6   1     1141.26     1261.31     49.45 o 
   5  -6   1     2507.32     2555.85     38.69 o 
   6  -6   1       39.61       40.35     10.71 o 
   7  -6   1       42.85       54.98     13.84 o 
   8  -6   1     1610.38     1631.83     51.48 o 
   9  -6   1     1036.37     1003.88     56.01 o 
  -7  -5   1      294.21      294.10     34.96 o 
  -6  -5   1      900.32      850.52     87.99 o 
  -5  -5   1      161.70      177.24     20.71 o 
  -4  -5   1      275.24      231.12     17.14 o 
  -3  -5   1     1998.02     2021.06     39.09 o 
  -2  -5   1     5153.53     5158.76     67.10 o 
  -1  -5   1     3013.05     3105.01     43.44 o 
   0  -5   1     5575.36     6225.01    104.56 o 
   1  -5   1     3738.04     3901.37     45.24 o 
   2  -5   1      466.02      471.13     14.30 o 
   3  -5   1     1140.93     1055.84     21.64 o 
   4  -5   1       55.98       49.33      7.78 o 
   5  -5   1     2252.73     2198.40     32.76 o 
   6  -5   1     2135.16     2168.53     46.61 o 
   7  -5   1     2449.79     2364.50     50.48 o 
   8  -5   1      516.60      495.96     25.91 o 
   9  -5   1      204.40      177.43     27.10 o 
  -7  -4   1      141.82      127.53     27.31 o 
  -6  -4   1       25.27        0.93     16.93 o 
  -5  -4   1     1707.99     1675.73     40.64 o 
  -4  -4   1     3535.40     3730.79     67.25 o 
  -3  -4   1      608.34      618.32     17.71 o 
  -2  -4   1     2717.75     2837.61     39.65 o 
  -1  -4   1    19520.70    20587.45    222.27 o 
   0  -4   1      683.94      703.64     13.72 o 
   1  -4   1     2560.37     2925.27     38.67 o 
   2  -4   1     3017.47     3005.83     34.11 o 
   3  -4   1    13857.20    14051.62    180.11 o 
   4  -4   1      390.58      385.82     12.87 o 
   5  -4   1     3114.70     3088.97     47.15 o 
   6  -4   1     3202.54     3138.61     50.24 o 
   7  -4   1      355.13      362.63     21.68 o 
  -8  -3   1      748.44      749.59     44.10 o 
  -7  -3   1      393.05      371.13     27.27 o 
  -6  -3   1     2907.12     3060.84     91.21 o 
  -5  -3   1      844.14      840.24     34.69 o 
  -4  -3   1      436.41      500.19     27.11 o 
  -3  -3   1     4360.66     4442.23     66.84 o 
  -2  -3   1      707.88      715.77     14.20 o 
  -1  -3   1      314.55      295.48      8.92 o 
   0  -3   1    20998.46    21675.43    232.27 o 
   1  -3   1     4369.18     4253.20     45.82 o 
   2  -3   1       34.27       57.45      3.75 o 
   3  -3   1     7201.82     7291.24    104.90 o 
   4  -3   1     3172.20     3448.33     65.04 o 
   5  -3   1       35.90       33.22      8.34 o 
   6  -3   1      142.68      149.49     19.02 o 
  -8  -2   1      426.66      433.25     29.39 o 
  -7  -2   1      647.52      635.77     37.79 o 
  -6  -2   1      912.41      935.86     30.91 o 
  -5  -2   1       43.27       55.36      9.82 o 
  -4  -2   1      100.09      106.01      8.51 o 
  -3  -2   1    16266.20    16862.27    208.94 o 
  -2  -2   1      781.62      721.60     16.72 o 
  -1  -2   1     1239.95     1093.84     16.71 o 
   0  -2   1      483.84      494.28      8.06 o 
   1  -2   1      240.27      240.54      7.38 o 
   2  -2   1    10422.46    10856.61    142.57 o 
   3  -2   1     1280.11     1320.87     26.87 o 
   4  -2   1     4744.26     4739.70    204.17 o 
   5  -2   1      508.77      463.63     57.10 o 
   6  -2   1     4683.30     5215.98    240.31 o 
  -8  -1   1      120.56      126.44     17.99 o 
  -7  -1   1      991.39      957.18     31.62 o 
  -6  -1   1      844.58      813.43     26.60 o 
  -5  -1   1     7564.95     7603.46     98.10 o 
  -4  -1   1      153.62      152.73     10.45 o 
  -3  -1   1     7804.00     8089.88    112.05 o 
  -2  -1   1     8386.40     8126.88     87.95 o 
  -1  -1   1      129.09      100.20      4.04 o 
   0  -1   1     1749.13     1820.60     19.68 o 
   1  -1   1      503.85      634.89      8.68 o 
   2  -1   1     8432.49     8525.56    223.97 o 
   3  -1   1      564.01      556.15     44.45 o 
   4  -1   1     5099.46     5364.14    223.33 o 
   5  -1   1      587.42      529.77     61.43 o 
   6  -1   1       95.44      105.16     42.64 o 
   8  -1   1      291.22      278.25     27.46 o 
   9  -1   1     1459.83     1516.30     65.41 o 
  -9   0   1      544.94      559.40     55.65 o 
  -8   0   1       90.88      118.02     16.66 o 
  -7   0   1     2829.71     2696.55     58.21 o 
  -6   0   1      499.47      459.30     16.88 o 
  -5   0   1       62.52       77.53      7.09 o 
  -4   0   1     1777.63     1878.09     48.26 o 
  -3   0   1      673.99      759.14     29.63 o 
  -2   0   1     2406.15     2254.65     32.46 o 
  -1   0   1     1292.52     1357.64     18.28 o 
   0   0   1    38792.94    32639.88    406.84 o 
   1   0   1      276.18      204.33      4.68 o 
   2   0   1     1465.34     1442.85     29.38 o 
   3   0   1     8758.73     9630.10    177.84 o 
   4   0   1      118.50      132.37      8.19 o 
   5   0   1     2895.58     2842.89     50.64 o 
   6   0   1      458.59      423.01     22.08 o 
   7   0   1     2330.04     2324.90     62.16 o 
   8   0   1       12.49       20.99     11.91 o 
  -9   1   1      594.56      627.23     66.85 o 
  -8   1   1      695.45      709.82     27.23 o 
  -7   1   1      104.64       99.55     12.79 o 
  -6   1   1      329.31      326.80     26.48 o 
  -5   1   1       24.49       10.99      9.70 o 
  -4   1   1     7682.78     7528.64    144.24 o 
  -3   1   1     2123.32     2061.27     41.47 o 
  -2   1   1     6575.53     6501.75     76.15 o 
  -1   1   1       67.67       56.02      2.90 o 
   0   1   1        0.61        0.84      1.71 o 
   1   1   1     1043.50      958.25     13.08 o 
   2   1   1      279.20      254.18      7.56 o 
   3   1   1    10819.58    11126.67    169.61 o 
   4   1   1      218.84      201.46     10.30 o 
   5   1   1     5270.19     5321.14     89.26 o 
   6   1   1     1352.72     1364.10     90.70 o 
   7   1   1       85.86      103.08     16.62 o 
   8   1   1      109.25      111.30     16.21 o 
  -9   2   1        3.09       -0.72     25.30 o 
  -8   2   1      782.14      809.46     33.03 o 
  -7   2   1      468.99      452.06     20.58 o 
  -6   2   1     7476.34     7270.83    122.33 o 
  -5   2   1      963.48     1012.59     20.58 o 
  -4   2   1     1385.34     1466.29     22.38 o 
  -3   2   1     1991.14     2004.99     30.21 o 
  -2   2   1     3037.48     3183.70     37.88 o 
  -1   2   1     3146.73     3218.61     36.89 o 
   0   2   1     1912.73     1920.76     23.50 o 
   1   2   1    13632.72    14478.45    146.14 o 
   2   2   1      968.89      998.50     16.19 o 
   3   2   1     2604.73     2589.11     40.41 o 
   4   2   1      504.38      485.58     15.77 o 
   5   2   1        3.44       -7.07     11.02 o 
   6   2   1       30.34       42.28     20.96 o 
   7   2   1        3.82       -3.76     17.18 o 
   8   2   1     2728.00     2774.06     64.93 o 
  -9   3   1      135.53      173.46     33.61 o 
  -8   3   1     3216.69     3269.32     81.57 o 
  -7   3   1      535.19      468.51     21.59 o 
  -6   3   1       71.16       82.58     10.52 o 
  -5   3   1      931.18      925.66     23.90 o 
  -4   3   1     2359.24     2542.75     39.21 o 
  -3   3   1    11269.22    11274.58    144.74 o 
  -2   3   1      677.28      832.17     12.51 o 
  -1   3   1     5845.16     6007.15     71.97 o 
   0   3   1     3462.84     3832.60     48.01 o 
   1   3   1       16.25       31.94      4.73 o 
   2   3   1       18.93       23.47      5.32 o 
   3   3   1      181.88      184.36     10.34 o 
   4   3   1     2941.87     2900.37     53.96 o 
   5   3   1      124.24      119.97     24.93 o 
   6   3   1     3835.37     3982.27    145.63 o 
   7   3   1       87.58      136.13     19.38 o 
   8   3   1      538.11      557.17     32.08 o 
  -9   4   1      124.38      148.16     36.14 o 
  -8   4   1      119.63      147.70     19.88 o 
  -7   4   1       13.84       20.70     15.43 o 
  -6   4   1     1106.03     1047.40     29.19 o 
  -5   4   1    10720.98    10738.24    133.02 o 
  -4   4   1      329.80      353.03     12.69 o 
  -3   4   1     2887.46     2848.47     37.72 o 
  -2   4   1     2915.28     3124.09     35.78 o 
  -1   4   1       35.99       39.27      5.15 o 
   0   4   1     1298.40     1444.95     22.89 o 
   1   4   1       70.26       85.35      7.03 o 
   2   4   1     5446.44     5453.12     68.50 o 
   3   4   1       18.89       17.65      7.70 o 
   4   4   1     6252.68     6360.23    152.80 o 
   5   4   1        4.10       12.87     17.35 o 
   6   4   1      138.39      176.98     25.09 o 
   7   4   1       16.68       31.17     18.99 o 
  -9   5   1      864.33      934.00     39.63 o 
  -8   5   1      137.98      178.93     21.76 o 
  -7   5   1     2182.87     2205.55     73.36 o 
  -6   5   1      305.27      320.61     22.67 o 
  -5   5   1      406.01      451.67     15.94 o 
  -4   5   1       75.91       74.46      8.70 o 
  -3   5   1      396.08      407.28     14.96 o 
  -2   5   1     1974.45     1995.18     27.61 o 
  -1   5   1     1548.18     1659.99     26.54 o 
   0   5   1    22527.55    23413.93    292.89 o 
   1   5   1      121.85      166.91      9.99 o 
   2   5   1     2404.49     2391.43     38.96 o 
   3   5   1     1365.75     1430.78     34.84 o 
   4   5   1      575.81      598.35     33.63 o 
   5   5   1      103.46      104.32     22.37 o 
   6   5   1       98.38       81.31     35.05 o 
   7   5   1     2976.33     3035.40    121.42 o 
  -9   6   1     1224.48     1359.43     50.83 o 
  -8   6   1      560.94      546.82     29.04 o 
  -7   6   1        1.75       39.54     15.56 o 
  -6   6   1      127.29      124.67     15.28 o 
  -5   6   1       38.81       48.66     11.02 o 
  -4   6   1     4054.92     4089.05     67.46 o 
  -3   6   1     1195.89     1207.38     22.62 o 
  -2   6   1     6188.01     5879.28     69.79 o 
  -1   6   1        7.35        5.89      6.50 o 
   0   6   1      128.38      125.95      9.67 o 
   1   6   1       18.51       28.17      8.97 o 
   2   6   1     1158.31     1230.05     29.47 o 
   3   6   1     2510.38     2531.97     62.17 o 
   4   6   1        9.52       19.47     13.62 o 
   5   6   1     3992.03     4115.23    121.71 o 
   6   6   1       19.56       33.97     35.41 o 
   7   6   1      260.32      255.14     36.36 o 
  -9   7   1       11.83       17.35     31.80 o 
  -8   7   1     1262.74     1270.97     42.17 o 
  -7   7   1      198.87      162.66     20.00 o 
  -6   7   1     2643.32     2714.89     58.27 o 
  -5   7   1       42.65       50.78     13.86 o 
  -4   7   1     2786.50     2677.66     44.36 o 
  -3   7   1      957.98      956.08     23.27 o 
  -2   7   1     1943.07     1982.50     32.83 o 
  -1   7   1      177.64      178.36     10.87 o 
   0   7   1      156.60      137.37     10.77 o 
   1   7   1     9475.33     9621.09    119.91 o 
   2   7   1      894.46      885.28     23.46 o 
   3   7   1     2164.07     2256.10     52.68 o 
   4   7   1       13.45       19.33     18.10 o 
   5   7   1      104.79      115.52     24.93 o 
  -8   8   1     2150.95     2223.26     60.78 o 
  -7   8   1       53.07       72.31     20.03 o 
  -6   8   1       21.39       19.78     16.24 o 
  -5   8   1      866.89      805.49     27.48 o 
  -4   8   1      543.21      559.65     28.89 o 
  -3   8   1     1497.39     1507.20     31.51 o 
  -2   8   1      100.61      115.90     11.46 o 
  -1   8   1    10198.03    10301.82    120.31 o 
   0   8   1      333.46      354.67     16.82 o 
   1   8   1       13.90       18.80     12.17 o 
   2   8   1       26.08       36.46     14.18 o 
   3   8   1      131.58      159.56     21.96 o 
   4   8   1     1095.42     1106.63     45.14 o 
  -8   9   1      191.48      188.79     40.65 o 
  -7   9   1       33.77       -1.87     25.68 o 
  -6   9   1      264.85      244.39     27.77 o 
  -5   9   1     4882.49     4709.85    103.17 o 
  -4   9   1      467.08      462.13     23.83 o 
  -3   9   1     3930.40     3795.66     74.80 o 
  -2   9   1       78.35       82.87     14.64 o 
  -1   9   1       53.27       40.05     16.90 o 
   0   9   1       79.04       56.34     17.07 o 
   1   9   1      731.76      793.68     33.86 o 
   2   9   1     1261.76     1300.29     69.92 o 
   3   9   1      289.55      267.91     38.07 o 
   4   9   1     2608.35     2718.47    129.01 o 
  -7  10   1     3143.86     2996.77     96.82 o 
  -6  10   1       63.14       47.82     28.68 o 
  -5  10   1      581.02      615.26     40.30 o 
  -4  10   1      143.80      137.32     21.63 o 
  -3  10   1     1158.29     1078.51     43.06 o 
  -2  10   1      470.98      434.03     28.22 o 
  -1  10   1        4.63       -0.88     17.21 o 
   0  10   1     3196.06     3242.20     71.56 o 
   1  10   1       31.27       65.93     25.85 o 
   2  10   1      928.21      934.08     58.06 o 
   3  10   1       42.25      100.86     34.25 o 
   4  10   1      320.99      441.95     73.00 o 
  -7  11   1       78.74       46.28     30.87 o 
  -6  11   1       44.97       51.92     31.16 o 
  -5  11   1      405.47      338.90     49.69 o 
  -4  11   1     1853.55     1853.96     58.16 o 
  -3  11   1       23.51       12.98     21.29 o 
  -2  11   1     2046.87     2177.58     66.65 o 
  -1  11   1      165.62      127.11     22.97 o 
   0  11   1      143.66      123.73     23.56 o 
   1  11   1      224.20      207.93     38.29 o 
   2  11   1     1136.43     1272.46     72.30 o 
   3  11   1      609.20      625.17     86.01 o 
  -6  12   1      931.29      874.22     59.69 o 
  -5  12   1      413.44      419.86     46.12 o 
  -4  12   1     1428.85     1428.08     54.39 o 
  -3  12   1       24.07       22.41     25.16 o 
  -2  12   1      397.86      416.54     36.41 o 
  -1  12   1      301.75      262.36     33.17 o 
   0  12   1      533.94      457.47     39.73 o 
   1  12   1     2079.83     2296.49    133.34 o 
   2  12   1      342.18      493.99     74.44 o 
  -5  13   1       21.15       35.87     37.05 o 
  -4  13   1      544.18      619.22     56.94 o 
  -3  13   1      185.39      152.54     45.75 o 
  -2  13   1        1.72       11.01     28.24 o 
  -1  13   1     1839.52     1966.17     86.11 o 
   0  13   1      417.89      366.79     69.74 o 
   0 -13   2      142.78       97.93     56.01 o 
   1 -13   2      201.72      188.02     47.76 o 
   2 -13   2      168.39      188.41     56.87 o 
   3 -13   2      448.57      436.14     39.51 o 
   4 -13   2        8.73       -3.42     27.72 o 
   5 -13   2     1962.85     1911.63     85.92 o 
  -2 -12   2       64.48       36.23     35.71 o 
  -1 -12   2      126.51      127.54     39.40 o 
   0 -12   2      110.06      163.34     39.10 o 
   1 -12   2     1385.01     1403.60    106.63 o 
   2 -12   2       67.26       73.97     26.52 o 
   3 -12   2     3193.59     2967.12     81.50 o 
   4 -12   2       32.33       43.10     24.18 o 
   5 -12   2        0.61       34.71     33.33 o 
   6 -12   2       28.74       16.07     33.39 o 
  -3 -11   2       38.18        6.54     45.35 o 
  -2 -11   2        3.42      -19.01     49.33 o 
  -1 -11   2     2640.73     2641.69     96.76 o 
   0 -11   2      126.33      123.69     23.61 o 
   1 -11   2     2015.31     1984.62     99.82 o 
   2 -11   2       24.77       33.03     22.79 o 
   3 -11   2     1089.85      972.16     44.54 o 
   4 -11   2       18.82       40.95     22.12 o 
   5 -11   2      448.32      426.83     65.59 o 
   6 -11   2     2960.10     2898.88     97.86 o 
   7 -11   2      114.18      135.52     34.84 o 
  -4 -10   2       49.56       26.48     35.86 o 
  -3 -10   2     2506.00     2497.82    117.63 o 
  -2 -10   2       84.07      143.52     34.31 o 
  -1 -10   2      748.24      755.66     42.14 o 
   0 -10   2      266.46      229.47     30.25 o 
   1 -10   2      806.27      764.78     33.94 o 
   2 -10   2     1279.25     1339.76     49.53 o 
   3 -10   2        0.66      -15.90     24.10 o 
   4 -10   2     2642.33     2647.47     69.14 o 
   5 -10   2      149.56      131.83     28.98 o 
   6 -10   2      521.01      523.09     44.70 o 
   7 -10   2        2.09       -3.83     71.19 o 
  -5  -9   2     1253.30     1248.89     97.93 o 
  -4  -9   2       24.43       -4.16     31.43 o 
  -3  -9   2      821.62      726.25    117.99 o 
  -2  -9   2      356.10      310.54     37.36 o 
  -1  -9   2       51.99       35.80     17.80 o 
   0  -9   2     1460.38     1484.23     43.22 o 
   1  -9   2      546.57      544.57     28.17 o 
   2  -9   2     4852.56     4817.00     81.15 o 
   3  -9   2      279.76      219.02     20.04 o 
   4  -9   2       86.41       78.40     14.85 o 
   5  -9   2       24.46       34.58     23.24 o 
   6  -9   2      368.89      390.68     36.40 o 
   7  -9   2     1210.66     1181.33     54.26 o 
   8  -9   2        2.78        3.57     31.26 o 
  -5  -8   2      603.60      621.00     53.20 o 
  -4  -8   2      710.56      668.70     50.82 o 
  -3  -8   2      589.68      490.29     60.71 o 
  -2  -8   2     5518.70     5329.40    113.31 o 
  -1  -8   2     1295.33     1215.02     32.73 o 
   0  -8   2      411.18      419.25     17.37 o 
   1  -8   2      112.99      110.09     11.10 o 
   2  -8   2      577.72      559.23     19.11 o 
   3  -8   2      484.58      489.96     19.76 o 
   4  -8   2      572.45      562.39     21.64 o 
   5  -8   2     4929.94     4915.90     87.97 o 
   6  -8   2      625.73      729.06     28.72 o 
   7  -8   2      856.06      982.83     37.73 o 
   8  -8   2      101.26      208.71     23.90 o 
  -6  -7   2     1340.83     1412.59     94.68 o 
  -5  -7   2      448.42      471.74     35.32 o 
  -4  -7   2     2565.00     2530.65    105.10 o 
  -3  -7   2       47.75       59.01     20.58 o 
  -2  -7   2        0.03       -5.96     11.62 o 
  -1  -7   2      264.39      286.50     14.09 o 
   0  -7   2     1867.92     1785.42     29.82 o 
   1  -7   2     1431.04     1440.90     25.58 o 
   2  -7   2      574.11      606.07     17.46 o 
   3  -7   2     9707.73     9753.48    128.27 o 
   4  -7   2     1273.96     1497.59     63.27 o 
   5  -7   2      903.83      915.32     24.20 o 
   6  -7   2      168.35      251.72     31.24 o 
   7  -7   2     1354.52     1423.42     41.31 o 
   8  -7   2       57.27       50.81     21.19 o 
  -7  -6   2       13.97      111.66     45.89 o 
  -6  -6   2      718.72      635.44     45.03 o 
  -5  -6   2      324.06      389.73     30.49 o 
  -4  -6   2      352.71      355.04     38.60 o 
  -3  -6   2      307.79      335.61     19.53 o 
  -2  -6   2      252.21      281.22     14.25 o 
  -1  -6   2     2075.89     2074.29     32.02 o 
   0  -6   2     2020.77     1977.79     30.18 o 
   1  -6   2     2917.09     3110.17     44.22 o 
   2  -6   2     1290.79     1512.97     39.07 o 
   3  -6   2      379.22      429.47     17.23 o 
   4  -6   2       41.54       23.66      9.86 o 
   5  -6   2     2264.41     2218.39     41.77 o 
   6  -6   2     2270.33     2211.76     41.24 o 
   7  -6   2      234.34      253.95     17.01 o 
   8  -6   2     2212.16     2273.39     63.75 o 
   9  -6   2      478.46      517.84     43.36 o 
  -7  -5   2        2.86        1.08     25.55 o 
  -6  -5   2     1125.98     1032.80     61.07 o 
  -5  -5   2     1110.76     1114.65     36.88 o 
  -4  -5   2      169.82      196.94     23.02 o 
  -3  -5   2    10306.20    10357.26    137.18 o 
  -2  -5   2     3670.38     3570.40     49.85 o 
  -1  -5   2       21.33       24.35      5.73 o 
   0  -5   2     1720.89     1893.48     27.78 o 
   1  -5   2     6059.74     6158.02     71.83 o 
   2  -5   2     1004.84     1022.09     16.42 o 
   3  -5   2       83.15       45.17      7.42 o 
   4  -5   2     3329.41     3225.92     56.29 o 
   5  -5   2     1122.40     1082.09     21.61 o 
   6  -5   2      968.87      994.52     47.49 o 
   7  -5   2      780.45      799.93     31.91 o 
   8  -5   2      431.28      407.20     22.23 o 
   9  -5   2      182.44      238.14     29.63 o 
  -7  -4   2     1368.10     1291.33     55.94 o 
  -6  -4   2       49.03       57.67     18.64 o 
  -5  -4   2     3531.06     3581.30     59.30 o 
  -4  -4   2      613.17      615.05     20.64 o 
  -3  -4   2      164.82      195.43     10.94 o 
  -2  -4   2       20.90       21.70      6.28 o 
  -1  -4   2    13267.78    13450.32    209.33 o 
   0  -4   2     8592.01     9079.29    101.75 o 
   1  -4   2     3056.55     3150.30     38.67 o 
   2  -4   2    15004.10    14982.02    152.69 o 
   3  -4   2     4096.77     3934.60     80.18 o 
   4  -4   2     1030.07      994.10     20.95 o 
   5  -4   2      164.04      160.84      9.68 o 
   6  -4   2     1553.46     1585.09     44.27 o 
  -8  -3   2      377.96      390.58     38.70 o 
  -7  -3   2      820.19      855.88     36.22 o 
  -6  -3   2      938.55      976.38     35.30 o 
  -5  -3   2     2011.88     1935.46     42.73 o 
  -4  -3   2       66.18       62.01      9.27 o 
  -3  -3   2     2200.84     2191.93     32.51 o 
  -2  -3   2     9384.82     9490.21     99.64 o 
  -1  -3   2     3973.35     3895.00     46.53 o 
   0  -3   2     9890.03     9927.50    109.23 o 
   1  -3   2     3809.64     3674.65     42.80 o 
   2  -3   2     4074.89     4059.32     49.09 o 
   3  -3   2      373.53      336.63     10.63 o 
   4  -3   2      254.36      197.81     16.64 o 
   5  -3   2     2871.50     2835.03     55.46 o 
   6  -3   2      319.30      320.89     64.68 o 
  -8  -2   2        5.04       -1.67     18.28 o 
  -7  -2   2      761.16      799.79     32.84 o 
  -6  -2   2     1647.90     1577.24     43.11 o 
  -5  -2   2      154.81      138.92     13.22 o 
  -4  -2   2     3449.33     3267.79     46.99 o 
  -3  -2   2     4064.58     3919.48     54.11 o 
  -2  -2   2      143.73      153.23      7.06 o 
  -1  -2   2     5860.17     6226.05     62.26 o 
   0  -2   2    19502.00    19561.66    209.20 o 
   1  -2   2     3620.16     3709.09     39.56 o 
   2  -2   2       68.83       84.18      5.84 o 
   3  -2   2     6333.47     6249.98    107.72 o 
   4  -2   2     1991.01     2007.19     98.11 o 
   5  -2   2     2699.76     2869.62    149.24 o 
  -8  -1   2     1143.24     1205.55     40.38 o 
  -7  -1   2     1072.02     1048.66     37.64 o 
  -6  -1   2     3516.84     3481.64     73.37 o 
  -5  -1   2     1256.57     1211.42     25.96 o 
  -4  -1   2     1421.70     1320.26     23.41 o 
  -3  -1   2     1667.06     1691.72     32.92 o 
  -2  -1   2     3285.90     3063.04     42.17 o 
  -1  -1   2     4677.10     4651.47     46.80 o 
   0  -1   2     1923.20     1867.99     20.15 o 
   1  -1   2     6254.83     6105.89     61.26 o 
   2  -1   2     4294.43     4139.24     72.01 o 
   3  -1   2     1576.39     1644.48     39.85 o 
   4  -1   2     2186.41     2159.17    111.30 o 
   5  -1   2     1610.75     1834.66    110.22 o 
  -9   0   2      973.68     1082.66     73.00 o 
  -8   0   2      244.36      256.98     21.79 o 
  -7   0   2      127.40      142.79     16.34 o 
  -6   0   2     1940.29     1889.31     54.22 o 
  -5   0   2      413.12      432.58     19.91 o 
  -4   0   2       12.90       13.62      6.17 o 
  -3   0   2     6938.54     6875.85     95.24 o 
  -2   0   2     9874.53     9650.05    131.72 o 
  -1   0   2     2229.97     2153.27     24.30 o 
   0   0   2     2905.76     2736.12     26.30 o 
   1   0   2     3641.55     3470.51     33.69 o 
   2   0   2     2961.43     2856.52     67.91 o 
   3   0   2    10434.84    10799.46    200.12 o 
   4   0   2      833.75      865.01     23.09 o 
   5   0   2     5137.07     5200.88     87.02 o 
   6   0   2     1396.53     1405.13     41.38 o 
   7   0   2     1794.25     1826.68     50.18 o 
   8   0   2      259.73      245.37     28.55 o 
  -9   1   2      381.39      432.96     36.14 o 
  -8   1   2     1169.54     1176.37     46.36 o 
  -7   1   2      416.64      403.58     22.59 o 
  -6   1   2      104.71      118.79     13.14 o 
  -5   1   2     1471.67     1439.25     28.52 o 
  -4   1   2     4902.00     4865.76     73.03 o 
  -3   1   2     1574.30     1735.59     34.59 o 
  -2   1   2     1425.08     1380.29     26.50 o 
  -1   1   2     7607.42     7315.52     81.37 o 
   0   1   2     2366.07     2347.02     27.61 o 
   1   1   2      226.87      225.45      5.75 o 
   2   1   2     5179.72     5369.45     62.66 o 
   3   1   2    13599.23    13686.02    208.23 o 
   4   1   2      232.46      206.80     10.16 o 
   5   1   2     2063.91     2034.89     35.69 o 
   6   1   2     3365.72     3287.12     72.68 o 
   7   1   2       25.02       -6.99     14.25 o 
   8   1   2       11.86      -15.14     16.21 o 
  -9   2   2      871.20      891.37     41.08 o 
  -8   2   2     1048.88     1058.26     39.82 o 
  -7   2   2      263.23      245.65     32.16 o 
  -6   2   2     4181.00     4041.45     77.53 o 
  -5   2   2     2203.26     2195.71     63.53 o 
  -4   2   2        9.74        9.44      6.45 o 
  -3   2   2     3620.59     3642.88     56.10 o 
  -2   2   2     7953.52     7886.70     84.16 o 
  -1   2   2     1827.96     1767.15     22.72 o 
   0   2   2     3725.67     3982.87     52.71 o 
   1   2   2    18254.23    17850.44    191.25 o 
   2   2   2      367.00      372.05      9.83 o 
   3   2   2      437.65      425.28     12.96 o 
   4   2   2     1791.87     1841.10     37.66 o 
   5   2   2       45.05       34.86      9.87 o 
   6   2   2       18.09        7.79     14.91 o 
   7   2   2      619.17      604.93     44.09 o 
   8   2   2     2928.88     2975.19     68.31 o 
  -9   3   2       44.32       31.65     20.21 o 
  -8   3   2      695.93      750.30     36.15 o 
  -7   3   2     1094.71     1118.93     40.63 o 
  -6   3   2      265.29      266.98     18.96 o 
  -5   3   2      309.93      300.28     16.88 o 
  -4   3   2     3324.46     3309.18     48.02 o 
  -3   3   2    12324.20    12443.16    160.14 o 
  -2   3   2       31.51       41.25      4.77 o 
  -1   3   2     7816.53     7536.80     89.88 o 
   0   3   2     8281.22     8682.41    102.89 o 
   1   3   2      585.41      674.51     12.67 o 
   2   3   2      258.93      260.62      9.59 o 
   3   3   2      638.90      617.15     19.15 o 
   4   3   2     3268.58     3329.81     82.41 o 
   5   3   2     1847.66     1891.01     77.25 o 
   6   3   2     1783.58     1770.46     64.68 o 
   7   3   2      206.10      244.28     35.78 o 
   8   3   2      215.04      225.53     27.59 o 
  -9   4   2      422.50      458.38     35.41 o 
  -8   4   2       31.48       39.82     19.71 o 
  -7   4   2      601.18      616.91     39.62 o 
  -6   4   2     3411.82     3412.31     61.04 o 
  -5   4   2     8457.02     8570.49    115.20 o 
  -4   4   2      174.39      210.01     11.46 o 
  -3   4   2     1210.74     1163.02     19.90 o 
  -2   4   2    11383.90    12044.22    132.49 o 
  -1   4   2        2.83        7.48      3.27 o 
   0   4   2     1164.25     1290.64     40.94 o 
   1   4   2     3004.96     3048.63     41.38 o 
   2   4   2     6209.66     6347.34     78.61 o 
   3   4   2       58.43       61.53      8.70 o 
   4   4   2     3875.16     3869.94    128.37 o 
   5   4   2      500.64      548.28     28.72 o 
   6   4   2        0.32      -21.86     21.86 o 
   7   4   2       33.00       27.73     23.04 o 
  -9   5   2      871.51      966.40     59.99 o 
  -8   5   2      280.30      344.70     26.23 o 
  -7   5   2     2252.37     2256.76     55.12 o 
  -6   5   2      858.73      810.10     30.09 o 
  -5   5   2       95.59       79.33     10.34 o 
  -4   5   2      459.73      479.74     18.02 o 
  -3   5   2       10.45       16.46      6.23 o 
  -2   5   2     4590.27     4549.47     51.70 o 
  -1   5   2     2117.94     2040.93     31.11 o 
   0   5   2    13338.93    13820.36    163.63 o 
   1   5   2      206.67      210.02     10.79 o 
   2   5   2      892.27      844.54     20.68 o 
   3   5   2     4571.05     4511.36     80.88 o 
   4   5   2       24.78        7.38     14.80 o 
   5   5   2     1015.73     1025.23     47.00 o 
   6   5   2      275.58      260.43     30.53 o 
  -9   6   2      342.20      396.29     35.59 o 
  -8   6   2     1327.05     1390.32    102.33 o 
  -7   6   2      213.43      210.55     33.10 o 
  -6   6   2       41.08       11.81     13.79 o 
  -5   6   2       76.05       68.41     12.23 o 
  -4   6   2     6132.46     5993.33     72.11 o 
  -3   6   2     1670.49     1660.83     30.21 o 
  -2   6   2     5913.05     6031.15     71.89 o 
  -1   6   2      478.27      441.01     14.88 o 
   0   6   2       69.73       68.78      8.80 o 
   1   6   2      710.23      690.14     18.32 o 
   2   6   2       22.39       25.85      9.88 o 
   3   6   2     5629.42     5683.63    100.91 o 
   4   6   2      209.15      220.30     27.51 o 
   5   6   2     1432.53     1285.23     56.43 o 
   6   6   2      119.64       85.49     28.23 o 
  -8   7   2     1055.30     1123.66     54.98 o 
  -7   7   2      527.80      578.12     33.32 o 
  -6   7   2     2881.29     2850.07     61.38 o 
  -5   7   2      195.40      213.08     16.22 o 
  -4   7   2     1491.26     1540.65     30.96 o 
  -3   7   2      959.25      931.51     23.42 o 
  -2   7   2        1.60        1.65      8.13 o 
  -1   7   2       16.83       10.61     10.23 o 
   0   7   2      458.75      476.86     18.71 o 
   1   7   2    10706.77    10594.11    155.35 o 
   2   7   2       27.18       35.59     12.35 o 
   3   7   2     1082.51     1066.13     40.25 o 
   4   7   2      264.74      285.30     25.14 o 
   5   7   2      516.03      526.58     43.15 o 
  -8   8   2     2089.00     2087.85     74.34 o 
  -7   8   2       58.50       71.92     20.74 o 
  -6   8   2       36.07      -12.38     15.79 o 
  -5   8   2      681.31      659.56     32.41 o 
  -4   8   2       52.96       45.80     11.85 o 
  -3   8   2     1849.76     1778.40     46.46 o 
  -2   8   2      124.08      137.34     13.05 o 
  -1   8   2     9138.48     9107.25    124.32 o 
   0   8   2      205.81      194.73     13.00 o 
   1   8   2        6.74      -11.00     12.74 o 
   2   8   2     1061.40     1028.89     41.57 o 
   3   8   2      185.00      171.79     23.59 o 
   4   8   2     2524.49     2571.06     90.45 o 
   5   8   2        7.61       -2.17     41.92 o 
  -8   9   2      128.02      137.10     31.94 o 
  -7   9   2       91.58      100.00     29.38 o 
  -6   9   2       55.25       32.36     41.74 o 
  -5   9   2     4187.46     4219.94    107.77 o 
  -4   9   2      248.12      252.87     19.17 o 
  -3   9   2     2509.60     2385.34     54.17 o 
  -2   9   2     1472.21     1381.75     36.33 o 
  -1   9   2       96.07       83.92     17.28 o 
   0   9   2        0.51      -15.29     15.29 o 
   1   9   2      154.57      192.31     24.25 o 
   2   9   2     2313.51     2158.37     79.96 o 
   3   9   2      457.61      397.18     42.14 o 
   4   9   2     2235.00     2376.49    271.03 o 
   5   9   2      195.28      179.24     54.57 o 
  -7  10   2     2697.73     2670.30     91.73 o 
  -6  10   2       32.78       45.04     27.85 o 
  -5  10   2      171.31      129.26     29.84 o 
  -4  10   2       14.74        1.93     18.71 o 
  -3  10   2      396.62      365.12     30.18 o 
  -2  10   2     1002.45      935.51     37.40 o 
  -1  10   2      303.07      346.66     37.80 o 
   0  10   2     4086.95     4194.05     86.74 o 
   1  10   2        5.81       -3.04     20.96 o 
   2  10   2      374.87      448.43     45.69 o 
   3  10   2      344.39      299.21     41.96 o 
   4  10   2      162.13      250.15     43.69 o 
  -7  11   2        0.93       -6.14     31.69 o 
  -6  11   2       13.17       36.19     31.28 o 
  -5  11   2       39.46       -4.98     28.48 o 
  -4  11   2     3747.98     3573.97     87.76 o 
  -3  11   2      244.63      268.00     48.43 o 
  -2  11   2     1634.45     1624.56     70.32 o 
  -1  11   2      112.94      124.06     23.28 o 
   0  11   2       14.65       16.43     24.12 o 
   1  11   2        2.98       -5.09     28.75 o 
   2  11   2      288.30      305.40     42.79 o 
   3  11   2      516.44      512.06     54.89 o 
  -6  12   2     1618.41     1658.72     77.92 o 
  -5  12   2       37.78       41.02     32.96 o 
  -4  12   2      505.06      491.81     37.43 o 
  -3  12   2      367.55      380.05     35.43 o 
  -2  12   2       83.79       80.56     31.08 o 
  -1  12   2       46.46       47.29     29.06 o 
   0  12   2        0.53       28.12     26.77 o 
   1  12   2     2179.54     2214.10    128.29 o 
   2  12   2      178.35      162.83     79.68 o 
  -4  13   2      554.52      632.78     44.62 o 
  -3  13   2      460.02      514.61     48.22 o 
  -2  13   2      244.55      197.82     38.96 o 
  -1  13   2     2076.46     2105.96     88.67 o 
   0  13   2      172.67      281.51     64.68 o 
   0 -13   3        5.29       36.86     50.59 o 
   1 -13   3      150.12      150.02     33.91 o 
   2 -13   3       26.20       55.11     29.23 o 
   3 -13   3      416.02      430.67     53.81 o 
   4 -13   3      107.65      135.51     33.98 o 
  -2 -12   3       40.14       90.71     39.29 o 
  -1 -12   3        0.10      -31.59     31.59 o 
   0 -12   3       28.57       -6.01     34.51 o 
   1 -12   3     2101.26     2063.08     69.55 o 
   2 -12   3      185.74      171.66     29.46 o 
   3 -12   3     1789.27     1829.71     63.21 o 
   4 -12   3      162.32      166.62     27.54 o 
   5 -12   3        0.62       23.11     32.96 o 
   6 -12   3       17.84       13.59     33.46 o 
  -3 -11   3       71.07       86.87     38.42 o 
  -2 -11   3       43.02      -11.67     33.98 o 
  -1 -11   3     3056.33     2886.42    101.94 o 
   0 -11   3       39.71       25.27     21.34 o 
   1 -11   3     1265.68     1186.48     64.67 o 
   2 -11   3      261.21      254.32     29.80 o 
   3 -11   3      159.55      120.79     24.09 o 
   4 -11   3       68.04       47.94     25.10 o 
   5 -11   3       25.87      -26.35     37.40 o 
   6 -11   3     3216.32     3081.62    120.70 o 
   7 -11   3      133.96      138.38     34.37 o 
  -4 -10   3      107.36       88.85     38.26 o 
  -3 -10   3     1498.24     1578.15     87.09 o 
  -2 -10   3       18.86       33.56     29.75 o 
  -1 -10   3      680.69      558.34     43.53 o 
   0 -10   3      332.79      296.59     25.53 o 
   1 -10   3      225.26      249.85     24.30 o 
   2 -10   3     1214.59     1167.80     46.39 o 
   3 -10   3      502.75      455.81     32.67 o 
   4 -10   3     2680.78     2712.64     68.94 o 
   5 -10   3       32.16       14.38     30.35 o 
   6 -10   3       14.08       16.92     27.21 o 
   7 -10   3       69.09       80.66     29.33 o 
  -5  -9   3      658.74      681.37    120.70 o 
  -4  -9   3      302.37      268.10     41.76 o 
  -3  -9   3      182.84      146.46     33.98 o 
  -2  -9   3      446.19      438.07     41.52 o 
  -1  -9   3       21.12       27.03     17.56 o 
   0  -9   3     6826.02     6836.83    122.37 o 
   1  -9   3       24.57       11.16     15.52 o 
   2  -9   3     1735.25     1673.72     45.63 o 
   3  -9   3       44.68       43.02     14.26 o 
   4  -9   3      160.30      166.80     18.62 o 
   5  -9   3       56.37       72.07     20.09 o 
   6  -9   3        6.18      -16.29     32.54 o 
   7  -9   3     2275.94     2282.54     77.02 o 
   8  -9   3       81.56       57.47     29.09 o 
  -5  -8   3       23.37       -2.22     30.44 o 
  -4  -8   3      603.02      626.34     50.27 o 
  -3  -8   3       39.55       40.13     25.35 o 
  -2  -8   3     6279.26     6287.64    134.54 o 
  -1  -8   3      122.63       97.10     19.20 o 
   0  -8   3     1031.05      998.18     30.33 o 
   1  -8   3      734.24      712.31     26.84 o 
   2  -8   3      589.24      571.95     19.25 o 
   3  -8   3     2707.69     2764.93     51.35 o 
   4  -8   3       95.66      124.12     15.86 o 
   5  -8   3     5155.79     4913.41    128.51 o 
   6  -8   3       56.59       44.14     15.27 o 
   7  -8   3      402.35      429.68     25.02 o 
   8  -8   3      102.45      132.51     21.41 o 
  -6  -7   3     1324.23     1264.06     91.79 o 
  -5  -7   3      400.31      404.19     61.25 o 
  -4  -7   3     2098.14     2022.03     51.25 o 
  -3  -7   3      118.07      137.01     23.99 o 
  -2  -7   3      606.51      598.33     30.06 o 
  -1  -7   3      275.51      296.05     15.93 o 
   0  -7   3       58.77       66.30     10.22 o 
   1  -7   3     5732.51     5746.96     71.08 o 
   2  -7   3      103.89      115.36     10.27 o 
   3  -7   3     8195.69     8101.31    108.66 o 
   4  -7   3       12.75       15.87     11.48 o 
   5  -7   3       69.43       97.75     13.09 o 
   6  -7   3        8.44       11.58     12.52 o 
   7  -7   3      665.93      697.68     25.76 o 
   8  -7   3      619.72      624.39     29.37 o 
  -6  -6   3      409.06      439.06     97.57 o 
  -5  -6   3       24.50       11.55     19.67 o 
  -4  -6   3      362.10      402.82     25.09 o 
  -3  -6   3     1114.13     1050.96     29.58 o 
  -2  -6   3       13.11        4.29      9.28 o 
  -1  -6   3     5404.29     5315.77     80.46 o 
   0  -6   3      484.77      459.27     14.72 o 
   1  -6   3     1870.23     1833.47     30.31 o 
   2  -6   3        8.38        9.51      7.08 o 
   3  -6   3      439.39      413.94     20.17 o 
   4  -6   3      146.36      140.22     12.79 o 
   5  -6   3      763.06      728.03     22.00 o 
   6  -6   3     4656.50     4648.05     74.85 o 
   7  -6   3      212.67      201.86     14.25 o 
   8  -6   3     2067.28     2138.42     54.65 o 
  -7  -5   3       11.16       -3.25     26.83 o 
  -6  -5   3      290.55      267.46     32.17 o 
  -5  -5   3     2733.35     2485.50     65.48 o 
  -4  -5   3      122.34      145.78     14.45 o 
  -3  -5   3    10028.81     9895.54    121.72 o 
  -2  -5   3       79.44       87.27      9.57 o 
  -1  -5   3      239.76      246.45     11.10 o 
   0  -5   3     1562.08     1545.33     24.64 o 
   1  -5   3     2187.93     2178.22     30.53 o 
   2  -5   3     3816.89     3806.38     43.84 o 
   3  -5   3      158.96      164.35     10.09 o 
   4  -5   3     4716.27     4624.98     86.00 o 
   5  -5   3      218.54      201.75     11.70 o 
   6  -5   3      644.18      644.34     19.04 o 
   7  -5   3      319.39      304.11     17.11 o 
   8  -5   3      393.41      406.00     22.36 o 
  -7  -4   3     2529.18     2422.46     80.74 o 
  -6  -4   3      285.83      324.24     42.10 o 
  -5  -4   3     2051.77     2096.77     41.04 o 
  -4  -4   3       26.95       23.88     10.56 o 
  -3  -4   3      451.58      461.93     16.61 o 
  -2  -4   3       66.60       79.46      8.40 o 
  -1  -4   3      627.29      658.78     15.89 o 
   0  -4   3    10515.66    10491.85    117.12 o 
   1  -4   3     1187.96     1107.16     17.80 o 
   2  -4   3    14765.36    14876.21    162.03 o 
   3  -4   3       45.42       39.01      6.51 o 
   4  -4   3     1512.53     1529.64     24.99 o 
   5  -4   3       21.47       25.32      7.27 o 
   6  -4   3      426.00      445.09     15.95 o 
   7  -4   3     1521.11     1510.52     55.65 o 
  -8  -3   3       83.57       79.82     29.81 o 
  -7  -3   3      129.49      144.04     27.21 o 
  -6  -3   3       18.63        0.31     16.53 o 
  -5  -3   3     1878.98     1856.25     35.30 o 
  -4  -3   3      414.91      416.18     16.25 o 
  -3  -3   3      714.34      749.44     17.37 o 
  -2  -3   3    15512.82    15591.89    170.80 o 
  -1  -3   3     5488.69     5800.00     71.82 o 
   0  -3   3     8258.57     8286.87     92.68 o 
   1  -3   3      379.52      367.49      8.83 o 
   2  -3   3     3744.97     3841.97     45.73 o 
   3  -3   3     1224.59     1224.45     20.07 o 
   4  -3   3      139.12      135.48      7.89 o 
   5  -3   3     6005.66     6072.23    109.29 o 
  -8  -2   3        2.01      -22.36     22.36 o 
  -7  -2   3      877.39      887.91     36.18 o 
  -6  -2   3     3375.19     3367.49     75.52 o 
  -5  -2   3      691.47      653.16     23.96 o 
  -4  -2   3     4483.33     4481.16     68.55 o 
  -3  -2   3      106.47      105.66      9.77 o 
  -2  -2   3      313.29      352.67      9.66 o 
  -1  -2   3     1169.98     1311.52     19.51 o 
   0  -2   3     5832.08     5887.87     66.48 o 
   1  -2   3     7310.87     7346.24     76.53 o 
   2  -2   3      113.15      121.98      6.10 o 
   3  -2   3     8940.21     8866.03    118.80 o 
   4  -2   3      962.03      943.55     24.00 o 
   5  -2   3     1452.60     1366.33     97.57 o 
  -8  -1   3     3278.06     3386.01     79.13 o 
  -7  -1   3      339.17      288.88     23.35 o 
  -6  -1   3     2529.25     2589.06     60.35 o 
  -5  -1   3       10.78        7.54      9.39 o 
  -4  -1   3     1719.30     1798.62     42.84 o 
  -3  -1   3     1302.05     1296.17     31.40 o 
  -2  -1   3      854.05      874.60     14.74 o 
  -1  -1   3    10540.70    10148.06     99.19 o 
   0  -1   3      244.86      242.75      7.87 o 
   1  -1   3     1578.33     1514.15     18.09 o 
   2  -1   3     4911.66     4942.05     62.19 o 
   3  -1   3      900.58      955.87     37.14 o 
   4  -1   3      506.13      501.42     18.30 o 
   5  -1   3     1093.02     1063.40     27.67 o 
  -8   0   3       64.10       54.56     19.17 o 
  -7   0   3      133.12      108.72     17.52 o 
  -6   0   3     1672.10     1700.20     66.92 o 
  -5   0   3     2722.64     2760.60     46.49 o 
  -4   0   3       88.17       91.44      8.00 o 
  -3   0   3    17724.79    18000.89    206.15 o 
  -2   0   3     1835.78     1853.06     24.28 o 
  -1   0   3       20.38       27.11      4.60 o 
   0   0   3      126.15       98.00      5.52 o 
   1   0   3      603.64      612.92      9.23 o 
   2   0   3     4353.68     4545.74     55.36 o 
   3   0   3     3994.98     3923.42     58.35 o 
   4   0   3     4350.03     4402.62     88.26 o 
   5   0   3     4690.47     4801.25    110.70 o 
   6   0   3      649.25      650.17     22.21 o 
   7   0   3      762.96      697.45     25.77 o 
   8   0   3      634.94      638.90     39.03 o 
  -9   1   3      115.13       89.49     26.57 o 
  -8   1   3      874.68      844.21     34.74 o 
  -7   1   3     2104.40     2061.87     56.41 o 
  -6   1   3      370.17      366.48     20.01 o 
  -5   1   3     3505.66     3631.93     60.55 o 
  -4   1   3     1508.84     1563.12     30.49 o 
  -3   1   3       27.21       16.71      5.87 o 
  -2   1   3     1688.58     1690.83     22.43 o 
  -1   1   3      942.65      992.60     19.78 o 
   0   1   3      578.54      568.45     11.51 o 
   1   1   3        8.04        9.40      3.25 o 
   2   1   3    20839.25    20460.51    256.87 o 
   3   1   3     3824.44     3770.00     58.26 o 
   4   1   3      284.31      293.28     12.21 o 
   5   1   3      799.51      753.76     19.39 o 
   6   1   3     4840.87     4750.53     89.30 o 
   7   1   3      395.26      391.53     24.75 o 
   8   1   3      154.44      120.96     27.10 o 
  -9   2   3     1566.78     1755.61     79.14 o 
  -8   2   3      212.18      198.22     20.54 o 
  -7   2   3      209.57      198.94     22.47 o 
  -6   2   3     1784.52     1705.49     47.60 o 
  -5   2   3     2509.35     2505.47     70.71 o 
  -4   2   3      185.09      208.90     15.08 o 
  -3   2   3     2482.24     2551.66     34.47 o 
  -2   2   3    12823.86    12561.78    137.14 o 
  -1   2   3     2716.65     2794.71     36.96 o 
   0   2   3     9169.80     9056.39    126.34 o 
   1   2   3     4900.16     4787.16     58.55 o 
   2   2   3      567.53      489.83     10.81 o 
   3   2   3       11.38       10.03      6.34 o 
   4   2   3     2302.76     2267.28     42.85 o 
   5   2   3     1520.03     1599.72     34.59 o 
   6   2   3      494.62      480.92     27.83 o 
   7   2   3     1868.29     1790.10    121.06 o 
   8   2   3      743.65      745.21     38.05 o 
  -9   3   3        5.44        5.37     23.35 o 
  -8   3   3       51.77       86.02     22.74 o 
  -7   3   3      847.43      916.87     83.32 o 
  -6   3   3     1203.52     1156.67     45.24 o 
  -5   3   3       10.73       12.04     11.29 o 
  -4   3   3     3288.61     3382.16     55.08 o 
  -3   3   3     2993.84     3000.37     36.94 o 
  -2   3   3      879.99      859.40     14.50 o 
  -1   3   3     2321.01     2318.17     34.91 o 
   0   3   3    14569.32    14340.34    167.07 o 
   1   3   3     2619.56     2698.91     46.88 o 
   2   3   3       73.30       83.89      8.46 o 
   3   3   3     4068.39     4133.77     82.82 o 
   4   3   3     3416.45     3401.31     62.11 o 
   5   3   3      977.53      878.47     30.64 o 
   6   3   3      590.85      552.08     33.11 o 
   7   3   3      775.01      811.96     65.95 o 
   8   3   3       18.62       -4.34     31.80 o 
  -9   4   3      227.37      193.08     35.23 o 
  -8   4   3      992.34     1070.46     38.73 o 
  -7   4   3      708.51      741.13     30.06 o 
  -6   4   3     3041.23     2996.05     61.71 o 
  -5   4   3     2853.97     2908.47     46.98 o 
  -4   4   3      596.57      587.86     19.10 o 
  -3   4   3       53.07       43.27      6.62 o 
  -2   4   3    10048.14    10002.00    119.70 o 
  -1   4   3     1409.76     1287.43     21.80 o 
   0   4   3     6112.14     6125.47     76.28 o 
   1   4   3     6993.56     6941.93     85.50 o 
   2   4   3     3196.91     3091.88     45.87 o 
   3   4   3      677.63      669.40     21.56 o 
   4   4   3     1197.33     1215.58     38.34 o 
   5   4   3     2480.02     2429.83     59.37 o 
   6   4   3     1939.86     1893.35     74.44 o 
   7   4   3       18.64       50.23     23.76 o 
  -9   5   3      718.41      749.96     44.09 o 
  -8   5   3      300.93      283.44     25.23 o 
  -7   5   3      696.24      666.01     52.47 o 
  -6   5   3     1858.95     1825.46     73.13 o 
  -5   5   3      525.82      529.12     35.28 o 
  -4   5   3      694.75      692.13     13.90 o 
  -3   5   3     4202.71     4135.10     46.49 o 
  -2   5   3     7526.53     7320.37     92.39 o 
  -1   5   3     1281.61     1322.12     23.81 o 
   0   5   3     2429.47     2422.02     37.68 o 
   1   5   3     1651.87     1657.97     27.78 o 
   2   5   3       53.82       47.94      8.92 o 
   3   5   3     1792.18     1760.53     44.93 o 
   4   5   3     3199.22     3167.53    126.60 o 
   5   5   3      572.27      543.54     36.59 o 
   6   5   3      971.58      900.27     94.68 o 
   7   5   3     1521.89     1397.96     60.56 o 
  -9   6   3       65.22       57.18     27.86 o 
  -8   6   3     1170.90     1184.09     43.45 o 
  -7   6   3     1279.12     1217.73     49.98 o 
  -6   6   3        4.56       25.97     16.54 o 
  -5   6   3     1393.36     1421.14     33.58 o 
  -4   6   3     5234.44     5088.44     67.53 o 
  -3   6   3      409.17      413.37     15.09 o 
  -2   6   3     1201.63     1153.73     23.11 o 
  -1   6   3     1707.29     1685.63     29.01 o 
   0   6   3       16.05       15.31      7.92 o 
   1   6   3        0.00       -3.49      8.59 o 
   2   6   3     1182.95     1177.24     26.99 o 
   3   6   3     5320.90     5467.14     98.33 o 
   4   6   3       79.66       76.40     30.17 o 
   5   6   3      517.37      526.74     40.24 o 
   6   6   3      559.29      527.12     44.03 o 
  -8   7   3      704.37      744.44     39.78 o 
  -7   7   3      785.57      815.05     39.82 o 
  -6   7   3     1527.97     1548.16     45.72 o 
  -5   7   3     2621.60     2630.77     56.05 o 
  -4   7   3     1092.75     1088.61     26.24 o 
  -3   7   3      666.25      681.49     21.05 o 
  -2   7   3     1554.02     1456.55     28.77 o 
  -1   7   3      665.16      683.28     19.78 o 
   0   7   3     1697.82     1587.53     30.20 o 
   1   7   3     6974.76     6874.62     97.30 o 
   2   7   3      425.01      438.59     22.09 o 
   3   7   3      404.72      377.12     29.19 o 
   4   7   3      695.42      703.21     45.74 o 
   5   7   3        4.99       23.18     26.68 o 
   6   7   3       38.36       26.38     40.47 o 
  -8   8   3      324.61      310.16     48.97 o 
  -7   8   3      462.98      453.72     40.80 o 
  -6   8   3      105.71       93.77     25.75 o 
  -5   8   3      410.58      440.61     30.31 o 
  -4   8   3     2224.39     2215.64     41.97 o 
  -3   8   3     2508.35     2571.28     45.34 o 
  -2   8   3      102.87      105.94     11.99 o 
  -1   8   3     3580.92     3658.28     55.08 o 
   0   8   3     1872.30     1835.88     38.07 o 
   1   8   3      341.41      329.43     21.12 o 
   2   8   3      484.57      436.01     66.67 o 
   3   8   3      437.98      394.25     54.57 o 
   4   8   3     1590.25     1388.01     92.15 o 
   5   8   3      689.23      498.33     73.00 o 
  -8   9   3       11.15        6.48     33.07 o 
  -7   9   3      429.02      488.81     44.43 o 
  -6   9   3     1153.94     1164.66    122.14 o 
  -5   9   3     2525.17     2316.86     79.33 o 
  -4   9   3        3.54      -14.62     14.62 o 
  -3   9   3      310.24      307.86     26.76 o 
  -2   9   3     2778.00     2624.62     59.59 o 
  -1   9   3        2.44        1.89     15.58 o 
   0   9   3      411.69      416.91     26.96 o 
   1   9   3     1116.56     1088.52    100.64 o 
   2   9   3     3036.92     2936.47    139.49 o 
   3   9   3        2.88        3.25     36.86 o 
   4   9   3      951.54     1004.63    124.85 o 
  -7  10   3     1496.99     1548.73    103.89 o 
  -6  10   3      286.64      292.70     63.60 o 
  -5  10   3       45.03       69.58     19.99 o 
  -4  10   3      576.90      576.49     35.47 o 
  -3  10   3      219.37      186.81     25.08 o 
  -2  10   3     2598.75     2699.76     72.10 o 
  -1  10   3       86.20      122.78     21.28 o 
   0  10   3     3360.45     3299.98    123.51 o 
   1  10   3      183.48      152.81     38.49 o 
   2  10   3      307.47      316.32     41.31 o 
   3  10   3      799.23      780.34     59.54 o 
   4  10   3       10.57        3.79     50.05 o 
  -7  11   3       15.35       51.41     34.21 o 
  -6  11   3       11.72       29.87     31.43 o 
  -5  11   3     1079.28      993.23     58.69 o 
  -4  11   3     2035.98     1948.26     61.35 o 
  -3  11   3      244.40      236.78     28.85 o 
  -2  11   3     1524.30     1512.99     55.42 o 
  -1  11   3     1309.67     1279.70     46.27 o 
   0  11   3       50.51       40.69     25.55 o 
   1  11   3        3.26       -8.97     35.41 o 
   2  11   3        6.59       35.26     34.37 o 
   3  11   3      829.73      871.92     65.99 o 
  -6  12   3     1203.52     1207.52    142.20 o 
  -5  12   3       19.75      -20.56     31.30 o 
  -4  12   3       37.53      -21.21     29.36 o 
  -3  12   3      339.12      350.07     41.71 o 
  -2  12   3       72.08       64.67     27.53 o 
  -1  12   3      130.50      179.50     31.43 o 
   0  12   3      299.65      334.72     49.87 o 
   1  12   3     1623.78     1742.92    137.50 o 
  -4  13   3       68.82       87.81     29.35 o 
  -3  13   3      937.33      891.74     50.31 o 
  -2  13   3      252.05      196.40     35.30 o 
  -1  13   3     1614.53     1662.49     79.72 o 
   1 -13   4       10.16       -9.26     29.39 o 
   2 -13   4      467.12      432.54     55.96 o 
   3 -13   4      808.71      839.95     49.07 o 
   4 -13   4      164.12      177.08     31.29 o 
  -1 -12   4       28.24        5.83     34.01 o 
   0 -12   4      640.51      650.78     56.08 o 
   1 -12   4     1397.89     1426.39     60.24 o 
   2 -12   4       29.58       20.24     26.46 o 
   3 -12   4      522.82      568.04     40.78 o 
   4 -12   4     1416.23     1538.53     56.30 o 
   5 -12   4       55.26       71.45     34.46 o 
   6 -12   4       74.43       67.32     36.52 o 
  -3 -11   4      527.01      622.27     56.68 o 
  -2 -11   4      298.00      263.83     42.22 o 
  -1 -11   4      611.59      591.75     43.01 o 
   0 -11   4      101.70       90.08     23.29 o 
   1 -11   4      144.79      196.20     29.50 o 
   2 -11   4     1614.11     1621.12     56.92 o 
   3 -11   4      346.37      345.90     31.74 o 
   4 -11   4      943.03      873.86     55.50 o 
   5 -11   4      767.56      644.43     51.49 o 
   6 -11   4     2090.22     2094.20     81.63 o 
  -4 -10   4        7.69      -16.73     40.47 o 
  -3 -10   4      756.03      651.80     67.58 o 
  -2 -10   4      528.34      607.42     52.76 o 
  -1 -10   4       69.36       89.55     24.36 o 
   0 -10   4       69.51       79.19     20.58 o 
   1 -10   4      235.94      222.41     23.73 o 
   2 -10   4     2125.68     2042.49     61.15 o 
   3 -10   4      933.48      859.15     40.26 o 
   4 -10   4     2229.93     2163.65     84.20 o 
   5 -10   4      602.05      596.84     52.16 o 
   6 -10   4        4.69        3.25     20.84 o 
   7 -10   4      362.07      297.95     37.89 o 
  -4  -9   4      838.38      794.66     58.66 o 
  -3  -9   4      176.25      183.72     35.10 o 
  -2  -9   4      650.97      640.77     49.56 o 
  -1  -9   4      894.74      878.00     40.20 o 
   0  -9   4     8400.18     8338.56    145.18 o 
   1  -9   4      141.91      125.26     19.34 o 
   2  -9   4      149.32      150.25     18.76 o 
   3  -9   4     1675.69     1682.12     44.35 o 
   4  -9   4       55.39       24.69     19.39 o 
   5  -9   4        8.89       32.72     35.73 o 
   6  -9   4      102.15      103.11     21.89 o 
   7  -9   4     2343.71     2265.18     63.05 o 
   8  -9   4      198.22      142.04     30.66 o 
  -5  -8   4      245.70      238.66     40.06 o 
  -4  -8   4     1463.50     1435.88     67.81 o 
  -3  -8   4     1104.67     1135.69     58.13 o 
  -2  -8   4     3885.75     3699.47     87.52 o 
  -1  -8   4      883.30      904.17     34.14 o 
   0  -8   4        4.86        3.15     14.50 o 
   1  -8   4     1313.06     1384.14     34.84 o 
   2  -8   4       51.11       48.67     10.98 o 
   3  -8   4     3586.08     3596.61     62.60 o 
   4  -8   4      309.94      299.13     19.96 o 
   5  -8   4     3846.08     3747.85     75.44 o 
   6  -8   4       64.44       41.70     15.16 o 
   7  -8   4      296.89      334.63     21.73 o 
   8  -8   4      485.24      467.16     27.07 o 
  -6  -7   4     1690.37     1810.09    109.86 o 
  -5  -7   4       75.02       34.41     29.96 o 
  -4  -7   4     1592.62     1508.51     65.85 o 
  -3  -7   4     1697.29     1628.94     44.26 o 
  -2  -7   4     1099.10     1123.52     29.70 o 
  -1  -7   4      316.38      314.20     16.41 o 
   0  -7   4     1625.22     1650.18     29.20 o 
   1  -7   4    10724.95    10571.84    122.28 o 
   2  -7   4      344.37      332.31     15.22 o 
   3  -7   4     4053.55     3970.12     65.94 o 
   4  -7   4      411.59      383.78     20.02 o 
   5  -7   4        0.58       -6.76     11.39 o 
   6  -7   4       75.57       68.12     14.45 o 
   7  -7   4        3.99        1.94     13.22 o 
   8  -7   4     1147.73     1131.94     37.23 o 
  -6  -6   4      166.18      144.55     47.34 o 
  -5  -6   4     1121.20     1036.42     44.61 o 
  -4  -6   4        0.87       -4.92     14.98 o 
  -3  -6   4      890.98      873.21     37.45 o 
  -2  -6   4      479.22      500.63     18.74 o 
  -1  -6   4     8774.75     8696.90    109.37 o 
   0  -6   4        2.17       16.78      7.85 o 
   1  -6   4      429.94      483.41     15.77 o 
   2  -6   4      354.30      342.09     14.14 o 
   3  -6   4       75.18       62.26      9.24 o 
   4  -6   4      139.86      158.81     13.57 o 
   5  -6   4       44.96       55.45     11.15 o 
   6  -6   4     5767.75     5730.30     96.16 o 
   7  -6   4      130.51      119.89     13.34 o 
   8  -6   4     1029.58      997.15     31.42 o 
  -7  -5   4       15.63       13.91     28.74 o 
  -6  -5   4      150.16      126.43     29.81 o 
  -5  -5   4     3471.91     3499.33     70.18 o 
  -4  -5   4      209.18      242.43     17.14 o 
  -3  -5   4     7350.39     7137.08     91.85 o 
  -2  -5   4      777.09      796.80     22.89 o 
  -1  -5   4      129.34      135.16      9.56 o 
   0  -5   4      578.45      661.21     16.03 o 
   1  -5   4      379.77      404.29     12.76 o 
   2  -5   4     1692.16     1643.29     24.49 o 
   3  -5   4      651.02      643.17     17.66 o 
   4  -5   4     7143.25     6816.63    103.59 o 
   5  -5   4      125.60      139.78     10.20 o 
   6  -5   4      334.11      333.08     17.68 o 
   7  -5   4       31.98       21.84     14.09 o 
   8  -5   4      124.03      140.86     19.51 o 
  -7  -4   4     2688.05     2555.54     86.11 o 
  -6  -4   4       68.07       99.35     25.35 o 
  -5  -4   4     1334.18     1326.43     32.39 o 
  -4  -4   4      516.23      501.92     20.99 o 
  -3  -4   4      239.81      258.27     14.74 o 
  -2  -4   4      327.53      320.83     12.93 o 
  -1  -4   4      513.39      513.33     13.79 o 
   0  -4   4    10365.29    10287.64    115.66 o 
   1  -4   4      299.16      357.73     10.94 o 
   2  -4   4    10388.14    10607.66    125.96 o 
   3  -4   4      947.43      939.12     29.57 o 
   4  -4   4      556.13      552.43     21.03 o 
   5  -4   4        9.48       -0.92      8.06 o 
   6  -4   4        1.72      -12.19     12.19 o 
   7  -4   4     3147.71     3204.70     54.06 o 
  -8  -3   4       53.27       50.85     28.42 o 
  -7  -3   4        8.79       55.46     24.91 o 
  -6  -3   4       89.87       74.91     19.33 o 
  -5  -3   4      365.16      396.72     20.59 o 
  -4  -3   4     1144.34     1142.22     27.74 o 
  -3  -3   4      156.36      160.13     12.64 o 
  -2  -3   4     9154.39     9329.41    106.05 o 
  -1  -3   4     1524.98     1571.19     35.31 o 
   0  -3   4     7568.67     7833.73     88.80 o 
   1  -3   4      996.80      986.97     16.52 o 
   2  -3   4     3506.96     3593.37     44.07 o 
   3  -3   4      973.51      949.66     17.26 o 
   4  -3   4       92.72       89.96     10.99 o 
   5  -3   4    14293.69    14318.24    208.63 o 
   6  -3   4       56.61       54.49     12.23 o 
  -8  -2   4       16.77       -6.93     25.52 o 
  -7  -2   4      247.04      219.36     23.91 o 
  -6  -2   4     2373.72     2479.09     78.47 o 
  -5  -2   4      438.34      453.07     16.32 o 
  -4  -2   4     4980.67     4951.53     70.12 o 
  -3  -2   4      833.37      895.94     21.33 o 
  -2  -2   4       52.88       63.31      6.67 o 
  -1  -2   4     1928.05     1991.59     29.54 o 
   0  -2   4     4245.73     4548.93     50.37 o 
   1  -2   4     8800.91     8743.37     91.59 o 
   2  -2   4     4132.83     4087.21     45.31 o 
   3  -2   4    12943.98    13054.86    146.56 o 
   4  -2   4       14.97       21.16      5.67 o 
   5  -2   4      355.92      342.49     19.85 o 
   6  -2   4     1279.73     1281.40     36.77 o 
  -8  -1   4     2576.67     2630.99     85.47 o 
  -7  -1   4        3.08       -7.69     17.55 o 
  -6  -1   4     1758.36     1628.20     46.56 o 
  -5  -1   4     1013.64     1070.13     30.30 o 
  -4  -1   4      220.25      276.73     24.40 o 
  -3  -1   4     1390.55     1374.14     22.12 o 
  -2  -1   4       41.05       51.42      6.18 o 
  -1  -1   4    11156.81    10776.09    127.36 o 
   0  -1   4        9.56       11.28      4.64 o 
   1  -1   4     2606.69     2498.11     28.47 o 
   2  -1   4     3658.12     3965.05     48.00 o 
   3  -1   4     2058.62     2080.24     37.47 o 
   4  -1   4      187.41      162.97      8.46 o 
   5  -1   4       18.97       18.60     10.46 o 
   6  -1   4     4819.52     4862.49    110.13 o 
  -8   0   4       68.84       53.51     21.23 o 
  -7   0   4      139.42      128.57     19.83 o 
  -6   0   4      516.52      468.41     24.68 o 
  -5   0   4     6158.51     6248.66    108.47 o 
  -4   0   4      333.73      345.50     17.24 o 
  -3   0   4    11060.74    10891.48    120.09 o 
  -2   0   4      159.63      163.28      8.48 o 
  -1   0   4        3.71       11.01      4.79 o 
   0   0   4     5100.15     5057.67     60.07 o 
   1   0   4     3854.63     3856.68     39.84 o 
   2   0   4     7086.22     7224.83     83.47 o 
   3   0   4       23.72       16.04      4.18 o 
   4   0   4     7832.85     7678.24    122.39 o 
   5   0   4      650.40      660.72     21.99 o 
   6   0   4      911.43      873.55     25.52 o 
   7   0   4      535.35      509.59     24.39 o 
   8   0   4     1004.06     1060.25     51.31 o 
  -8   1   4      162.45      164.08     22.87 o 
  -7   1   4     3539.75     3553.51     81.13 o 
  -6   1   4      357.64      355.61     22.19 o 
  -5   1   4     4123.73     4083.67     68.15 o 
  -4   1   4       13.99       23.57      8.48 o 
  -3   1   4      823.69      835.10     17.83 o 
  -2   1   4      869.68      910.71     20.21 o 
  -1   1   4     1707.82     1650.60     29.86 o 
   0   1   4     7822.30     7826.99     89.30 o 
   1   1   4      254.66      191.21      7.54 o 
   2   1   4    19343.29    19305.78    210.91 o 
   3   1   4       91.96      107.37      9.37 o 
   4   1   4       44.12       39.67      6.37 o 
   5   1   4       73.98       67.61      8.72 o 
   6   1   4      694.28      668.38     26.96 o 
   7   1   4     1057.00     1033.64     37.64 o 
   8   1   4       13.21       22.77     24.57 o 
  -9   2   4     1553.72     1662.14     65.51 o 
  -8   2   4        7.60       -0.90     18.41 o 
  -7   2   4       23.55       16.44     14.92 o 
  -6   2   4       10.78        1.43     16.08 o 
  -5   2   4      198.74      219.64     35.36 o 
  -4   2   4      492.50      492.86     17.99 o 
  -3   2   4     1958.74     2014.80     28.35 o 
  -2   2   4    20134.28    20011.19    231.89 o 
  -1   2   4     7771.37     7762.53    111.07 o 
   0   2   4    11558.82    11920.84    165.83 o 
   1   2   4       18.41       42.83      5.59 o 
   2   2   4     5910.65     5889.34     78.18 o 
   3   2   4      415.61      409.11     17.12 o 
   4   2   4      201.84      203.57     11.71 o 
   5   2   4     1062.20     1107.36     41.60 o 
   6   2   4     1065.62     1017.88     39.15 o 
   7   2   4     1823.72     1799.65     57.11 o 
  -9   3   4       32.99       51.27     28.73 o 
  -8   3   4        0.23       -7.58     23.47 o 
  -7   3   4      147.34      176.55     26.19 o 
  -6   3   4     2087.95     2090.74     48.42 o 
  -5   3   4       79.30       84.61     12.54 o 
  -4   3   4     4913.55     4718.10     74.63 o 
  -3   3   4     1326.28     1340.29     21.65 o 
  -2   3   4      137.74      142.15      7.16 o 
  -1   3   4     1008.29     1195.04     21.54 o 
   0   3   4    10147.30    10638.02    126.47 o 
   1   3   4     8739.84     8670.92    112.69 o 
   2   3   4      112.46      144.33     10.32 o 
   3   3   4     7123.25     7017.12    133.60 o 
   4   3   4     1154.90     1052.93     53.30 o 
   5   3   4       61.65       54.06     14.29 o 
   6   3   4      361.17      330.52     29.74 o 
   7   3   4      694.09      625.63     36.77 o 
  -9   4   4        5.39      -12.65     26.06 o 
  -8   4   4     3006.91     3090.04     75.57 o 
  -7   4   4      304.36      323.96     41.44 o 
  -6   4   4     1671.47     1685.19     66.87 o 
  -5   4   4       26.16        3.22     15.19 o 
  -4   4   4      272.78      266.18     10.72 o 
  -3   4   4       72.43       76.80      7.02 o 
  -2   4   4     5334.89     5670.59     72.28 o 
  -1   4   4     8991.04     8800.13    107.17 o 
   0   4   4     2236.54     2264.50     33.77 o 
   1   4   4     7800.19     7883.15     96.75 o 
   2   4   4      267.58      233.80     13.53 o 
   3   4   4      790.46      745.65     22.57 o 
   4   4   4      984.63     1017.85     42.81 o 
   5   4   4      791.79      797.71     35.90 o 
   6   4   4     2235.77     2122.58     68.86 o 
   7   4   4       30.84       26.68     23.37 o 
  -9   5   4      267.92      287.56     65.95 o 
  -8   5   4       16.24       10.40     23.66 o 
  -7   5   4      202.58      222.67     23.88 o 
  -6   5   4     1343.61     1334.60     43.68 o 
  -5   5   4      131.95      142.93     15.84 o 
  -4   5   4      136.23      140.05      9.79 o 
  -3   5   4     9361.23     9201.87    107.43 o 
  -2   5   4     1497.71     1558.16     27.23 o 
  -1   5   4      613.12      661.80     27.90 o 
   0   5   4      151.95      158.79     10.08 o 
   1   5   4     1624.08     1587.97     27.68 o 
   2   5   4     1286.39     1247.39     26.32 o 
   3   5   4       58.91       74.53     16.36 o 
   4   5   4     2953.73     2957.10     94.21 o 
   5   5   4     1133.67     1184.69     84.02 o 
   6   5   4      245.14      211.19     44.63 o 
   7   5   4      238.22      222.70     33.00 o 
  -8   6   4      972.48      984.18     84.37 o 
  -7   6   4     2506.50     2510.37    107.05 o 
  -6   6   4      648.43      629.70     38.97 o 
  -5   6   4     2008.88     2062.51     49.34 o 
  -4   6   4     1301.07     1287.10     27.58 o 
  -3   6   4       91.51      107.12      9.73 o 
  -2   6   4      948.84      935.80     23.64 o 
  -1   6   4     2102.63     2127.98     34.86 o 
   0   6   4     1533.98     1511.41     28.27 o 
   1   6   4      114.02       98.08     11.08 o 
   2   6   4     3143.62     3235.77     52.01 o 
   3   6   4      962.37      952.59     38.11 o 
   4   6   4        0.09       -7.23     21.97 o 
   5   6   4      427.94      467.08     57.10 o 
   6   6   4     1406.83     1264.06     84.92 o 
  -8   7   4      186.84      182.21     31.43 o 
  -7   7   4      569.09      513.94     70.47 o 
  -6   7   4      254.88      297.17     26.30 o 
  -5   7   4     2174.86     2198.52     46.49 o 
  -4   7   4     1152.62     1136.01     27.50 o 
  -3   7   4      195.96      199.90     13.24 o 
  -2   7   4     8147.53     8187.82    112.73 o 
  -1   7   4      247.44      228.89     13.73 o 
   0   7   4      741.15      742.13     20.99 o 
   1   7   4      781.33      857.22     25.43 o 
   2   7   4       37.28       46.05     17.99 o 
   3   7   4       90.32       76.99     31.26 o 
   4   7   4     1286.29     1171.30     56.60 o 
   5   7   4     1146.95     1058.08     82.75 o 
   6   7   4      209.11      355.95     58.54 o 
  -8   8   4       12.81       28.69     30.54 o 
  -7   8   4      834.37      876.96     61.43 o 
  -6   8   4     1163.04     1192.94     57.19 o 
  -5   8   4      366.37      354.84     24.20 o 
  -4   8   4     1290.20     1267.62     37.00 o 
  -3   8   4     1402.64     1396.55     35.10 o 
  -2   8   4       58.43       43.90     13.30 o 
  -1   8   4       53.85       55.88     14.29 o 
   0   8   4      646.88      722.93     27.91 o 
   1   8   4     2155.29     2155.57     60.33 o 
   2   8   4      403.36      391.72     54.93 o 
   3   8   4     1356.17     1433.91     92.15 o 
   4   8   4     1267.98     1238.77     88.17 o 
   5   8   4      331.45      296.68     58.90 o 
  -8   9   4     1062.19     1087.91     61.05 o 
  -7   9   4      241.21      189.22     34.45 o 
  -6   9   4      676.81      699.46     49.76 o 
  -5   9   4     2246.64     2208.99     79.08 o 
  -4   9   4     1383.83     1369.01     46.71 o 
  -3   9   4       12.32       12.41     18.85 o 
  -2   9   4      512.79      571.25     30.18 o 
  -1   9   4     1059.93     1021.87     43.24 o 
   0   9   4      373.01      453.14     41.56 o 
   1   9   4     2402.69     2303.24     80.14 o 
   2   9   4     2115.28     2200.01    118.17 o 
   3   9   4      244.72      261.27     55.65 o 
   4   9   4      187.59      195.14     53.84 o 
  -7  10   4      293.44      267.78     39.06 o 
  -6  10   4      616.16      660.90     80.40 o 
  -5  10   4      226.06      231.83     26.96 o 
  -4  10   4      706.96      692.16     41.28 o 
  -3  10   4     2713.37     2681.21     72.77 o 
  -2  10   4     1635.21     1587.46     89.44 o 
  -1  10   4       84.58       81.44     21.10 o 
   0  10   4     1496.77     1607.63     67.31 o 
   1  10   4      665.33      684.79     78.78 o 
   2  10   4        4.37       39.03     45.17 o 
   3  10   4      186.46      223.16     41.42 o 
  -6  11   4       20.38       12.46     32.19 o 
  -5  11   4     2083.14     2093.76     97.93 o 
  -4  11   4     1005.48      977.86     45.98 o 
  -3  11   4        3.78        2.04     23.42 o 
  -2  11   4      629.01      579.83     40.61 o 
  -1  11   4     1520.96     1456.10     49.84 o 
   0  11   4        8.28       43.47     26.39 o 
   1  11   4      105.55       36.00     40.29 o 
   2  11   4      589.14      674.75     58.49 o 
  -5  12   4     1065.70     1029.74     65.52 o 
  -4  12   4      255.46      275.54     33.18 o 
  -3  12   4      214.70      208.87     33.98 o 
  -2  12   4      261.28      258.56     33.84 o 
  -1  12   4      533.04      605.69     72.27 o 
   0  12   4      961.92     1014.50     65.78 o 
   1  12   4      641.76      630.78    101.91 o 
  -4  13   4      399.33      307.52     70.11 o 
  -3  13   4     1031.15     1059.28     65.87 o 
  -2  13   4      147.31      126.04     33.45 o 
  -1  13   4      731.68      744.30    112.93 o 
   1 -13   5        4.23       -3.96     35.60 o 
   2 -13   5     1354.95     1411.54     62.41 o 
   3 -13   5      596.64      746.65     48.07 o 
  -1 -12   5       43.29      -13.01     50.23 o 
   0 -12   5     1823.60     1925.90    161.53 o 
   1 -12   5      736.41      822.96     48.83 o 
   2 -12   5       41.38       49.82     27.14 o 
   3 -12   5      111.21      110.78     28.48 o 
   4 -12   5      799.66      748.13     57.67 o 
   5 -12   5      156.48      138.13     39.34 o 
  -2 -11   5      457.92      434.28     49.32 o 
  -1 -11   5      162.24      215.39     32.90 o 
   0 -11   5      900.38      928.95     49.91 o 
   1 -11   5      153.37      164.53     28.92 o 
   2 -11   5      576.34      584.38     60.15 o 
   3 -11   5      986.52     1039.02     87.03 o 
   4 -11   5      504.97      522.20     47.34 o 
   5 -11   5     1417.96     1390.12     67.51 o 
   6 -11   5      796.52      774.63     54.55 o 
  -3 -10   5      305.37      328.76     46.12 o 
  -2 -10   5     1271.22     1381.33     69.59 o 
  -1 -10   5      156.13      165.89     28.02 o 
   0 -10   5        7.84       16.75     20.17 o 
   1 -10   5     1064.24     1022.94     46.02 o 
   2 -10   5      483.66      469.51     48.49 o 
   3 -10   5      693.27      673.91     46.35 o 
   4 -10   5     2227.07     2064.06     76.40 o 
   5 -10   5     1040.99     1014.95     81.71 o 
   6 -10   5       46.13       40.09     32.02 o 
   7 -10   5      103.84       90.65     25.23 o 
  -4  -9   5      468.51      502.86     63.06 o 
  -3  -9   5      656.73      613.70     56.73 o 
  -2  -9   5      681.77      649.37     47.91 o 
  -1  -9   5     1150.90     1207.35     43.76 o 
   0  -9   5     2203.86     2230.75     56.73 o 
   1  -9   5      136.04      130.54     23.00 o 
   2  -9   5      549.07      490.78     32.77 o 
   3  -9   5     1974.04     2019.91     50.22 o 
   4  -9   5      634.96      529.95     33.05 o 
   5  -9   5       43.46       34.27     20.13 o 
   6  -9   5      538.35      503.59     32.89 o 
   7  -9   5     1225.96     1257.96     47.18 o 
  -5  -8   5      564.11      663.38     57.58 o 
  -4  -8   5     1478.74     1547.05     71.46 o 
  -3  -8   5     1343.94     1423.03     66.31 o 
  -2  -8   5      560.88      557.95     37.37 o 
  -1  -8   5     1314.62     1434.76     46.94 o 
   0  -8   5     1449.57     1473.36     42.91 o 
   1  -8   5      505.10      483.69     23.52 o 
   2  -8   5      325.09      298.62     18.95 o 
   3  -8   5     2706.54     2652.34     57.80 o 
   4  -8   5      288.19      313.73     22.24 o 
   5  -8   5      620.00      601.44     26.85 o 
   6  -8   5      306.47      313.98     36.62 o 
   7  -8   5      413.83      384.13     25.60 o 
   8  -8   5      368.87      418.30     26.42 o 
  -6  -7   5     1078.19      925.82     85.64 o 
  -5  -7   5        9.00      -10.73     29.10 o 
  -4  -7   5      499.88      520.65     46.40 o 
  -3  -7   5     1387.81     1360.09     92.33 o 
  -2  -7   5      347.64      386.49     23.02 o 
  -1  -7   5       83.55       94.96     13.32 o 
   0  -7   5     2020.20     2057.67     34.39 o 
   1  -7   5     7198.81     7094.59     99.59 o 
   2  -7   5       72.00       86.54      9.63 o 
   3  -7   5      391.95      407.51     22.62 o 
   4  -7   5     1295.02     1315.11     33.64 o 
   5  -7   5      258.94      260.39     19.16 o 
   6  -7   5        1.46        3.26     13.36 o 
   7  -7   5      468.54      502.08     29.83 o 
   8  -7   5     1641.56     1609.93     52.82 o 
  -6  -6   5      196.72      155.03     48.42 o 
  -5  -6   5     1302.45     1261.69     61.71 o 
  -4  -6   5     1110.25     1138.57     37.48 o 
  -3  -6   5     1294.65     1246.69     40.48 o 
  -2  -6   5       66.45       90.91     14.12 o 
  -1  -6   5     4605.19     4761.67     66.21 o 
   0  -6   5       78.46       96.11      9.71 o 
   1  -6   5      291.74      263.14     13.48 o 
   2  -6   5     1064.57     1050.32     21.31 o 
   3  -6   5     2149.74     2103.02     38.39 o 
   4  -6   5      845.52      818.95     26.14 o 
   5  -6   5      973.61      944.97     28.87 o 
   6  -6   5     2505.62     2456.40     49.27 o 
   7  -6   5       63.40       79.18     13.40 o 
   8  -6   5      751.98      769.89     29.90 o 
  -7  -5   5        1.29       19.51     42.28 o 
  -6  -5   5     1483.08     1519.84     65.67 o 
  -5  -5   5     2038.63     2057.22     50.52 o 
  -4  -5   5      401.23      488.57     26.16 o 
  -3  -5   5     1889.89     1856.13     37.84 o 
  -2  -5   5     1236.32     1248.30     29.09 o 
  -1  -5   5     1887.99     1878.88     30.33 o 
   0  -5   5      445.59      446.88     14.28 o 
   1  -5   5      821.72      856.61     18.15 o 
   2  -5   5     3601.52     3590.31     48.94 o 
   3  -5   5      355.83      340.88     14.45 o 
   4  -5   5     3755.80     3690.37     86.81 o 
   5  -5   5       88.09       94.75     11.47 o 
   6  -5   5        7.29        4.00      9.96 o 
   7  -5   5      273.94      293.60     32.32 o 
   8  -5   5      115.33      111.66     15.04 o 
  -7  -4   5     1521.40     1455.23     92.87 o 
  -6  -4   5      288.20      315.01     49.15 o 
  -5  -4   5      140.87      123.74     16.91 o 
  -4  -4   5       78.71       85.43     13.85 o 
  -3  -4   5      879.78      822.97     23.15 o 
  -2  -4   5      737.99      765.40     19.90 o 
  -1  -4   5     2408.55     2557.14     36.17 o 
   0  -4   5     7030.98     6750.40     79.48 o 
   1  -4   5     3681.90     3880.77     48.58 o 
   2  -4   5     4805.82     4923.58     63.72 o 
   3  -4   5     3769.06     3715.58     61.21 o 
   4  -4   5       40.73       48.71      7.98 o 
   5  -4   5      694.09      658.48     21.04 o 
   6  -4   5      117.32      127.05     13.41 o 
   7  -4   5     2865.34     2816.53     84.40 o 
   8  -4   5      269.60      262.83     28.01 o 
  -7  -3   5        3.22        3.07     25.81 o 
  -6  -3   5       13.05       15.21     23.70 o 
  -5  -3   5     1251.84     1301.25     35.09 o 
  -4  -3   5     2430.26     2426.73     59.77 o 
  -3  -3   5      332.09      302.73     15.50 o 
  -2  -3   5     5659.51     5554.04     67.59 o 
  -1  -3   5      648.26      703.64     15.99 o 
   0  -3   5     1034.09     1067.59     19.05 o 
   1  -3   5     3205.98     3252.34     41.17 o 
   2  -3   5       26.57       33.28      5.97 o 
   3  -3   5     2165.56     2055.72     42.80 o 
   4  -3   5      502.85      474.35     13.23 o 
   5  -3   5     9937.06    10102.76    216.88 o 
   6  -3   5      172.24      164.91     11.97 o 
   7  -3   5      343.04      321.46     16.69 o 
  -8  -2   5      272.61      239.25     35.00 o 
  -7  -2   5      167.46      180.65     30.75 o 
  -6  -2   5     1170.93     1129.03     40.81 o 
  -5  -2   5        6.53       -2.13     10.47 o 
  -4  -2   5     3146.24     3050.40     60.47 o 
  -3  -2   5     3187.62     3274.09     55.88 o 
  -2  -2   5        0.46       -3.23      6.33 o 
  -1  -2   5       43.67       41.99      6.56 o 
   0  -2   5     1311.74     1385.47     25.68 o 
   1  -2   5    12074.68    12049.87    127.89 o 
   2  -2   5     4035.28     3989.62     52.46 o 
   3  -2   5     6402.18     6539.40     77.90 o 
   4  -2   5      916.01      894.65     15.93 o 
   5  -2   5      193.93      179.44     11.30 o 
   6  -2   5      167.56      167.72     11.58 o 
   7  -2   5       43.82       51.45     12.19 o 
   8  -2   5     1229.22     1175.53     52.40 o 
  -8  -1   5     1747.27     1649.62    109.86 o 
  -7  -1   5      707.64      753.29     36.70 o 
  -6  -1   5      215.76      222.08     22.50 o 
  -5  -1   5      696.46      664.33     17.83 o 
  -4  -1   5       14.49       13.98      9.61 o 
  -3  -1   5     1317.72     1315.92     22.38 o 
  -2  -1   5     3254.88     3263.67     44.91 o 
  -1  -1   5    15671.74    15328.13    168.82 o 
   0  -1   5      161.98      203.54      9.61 o 
   1  -1   5     1292.50     1195.46     17.66 o 
   2  -1   5      482.08      410.43     11.10 o 
   3  -1   5      115.36      145.92      7.75 o 
   4  -1   5     1243.71     1194.24     19.39 o 
   5  -1   5      678.27      696.68     18.87 o 
   6  -1   5     6194.20     6092.15    100.72 o 
   7  -1   5      127.89      144.89     13.25 o 
   8  -1   5      257.37      249.71     29.27 o 
  -8   0   5       64.53       21.86     27.85 o 
  -7   0   5       15.27       24.86     18.98 o 
  -6   0   5        3.39      -14.22     14.22 o 
  -5   0   5     7309.73     7288.67    107.66 o 
  -4   0   5     1148.79     1134.27     22.79 o 
  -3   0   5     8729.92     8598.33    113.75 o 
  -2   0   5     5310.33     5597.31     77.03 o 
  -1   0   5        5.31       15.46      6.47 o 
   0   0   5     4994.63     5006.60     60.85 o 
   1   0   5      964.20     1022.69     15.36 o 
   2   0   5     5997.15     5551.65     67.16 o 
   3   0   5      889.77      866.03     17.08 o 
   4   0   5     6477.40     6424.91     79.80 o 
   5   0   5     1147.76     1160.13     31.81 o 
   6   0   5      597.23      572.74     27.51 o 
   7   0   5       72.48       68.40     15.53 o 
   8   0   5       44.17       35.01     15.93 o 
  -8   1   5      262.41      277.42     27.83 o 
  -7   1   5     4262.46     4042.35    133.32 o 
  -6   1   5      237.37      223.21     20.29 o 
  -5   1   5     1887.25     1900.18     44.63 o 
  -4   1   5     1456.76     1512.19     28.57 o 
  -3   1   5     2285.66     2204.89     30.89 o 
  -2   1   5       16.82       30.35      7.44 o 
  -1   1   5     3128.32     3373.33     46.54 o 
   0   1   5    17760.14    17241.38    183.01 o 
   1   1   5      175.12      191.01      8.30 o 
   2   1   5      695.58      646.43     17.20 o 
   3   1   5      606.63      598.98     16.45 o 
   4   1   5      442.54      467.16     14.33 o 
   5   1   5       35.60       26.93      9.30 o 
   6   1   5      172.13      160.05     15.78 o 
   7   1   5     3179.33     3158.54     83.04 o 
   8   1   5        4.11       -4.42     17.35 o 
  -8   2   5      327.87      324.14     33.64 o 
  -7   2   5       80.74       99.96     20.36 o 
  -6   2   5      390.83      351.58     29.18 o 
  -5   2   5      497.12      498.19     24.46 o 
  -4   2   5     6044.12     6105.01     85.89 o 
  -3   2   5       60.82       63.42      6.79 o 
  -2   2   5    10493.24     9958.68    130.46 o 
  -1   2   5     1924.45     1980.34     33.35 o 
   0   2   5      665.88      696.05     19.08 o 
   1   2   5      583.31      596.23     13.62 o 
   2   2   5     1277.38     1324.65     23.23 o 
   3   2   5     1657.04     1636.21     33.40 o 
   4   2   5      179.54      203.36     25.86 o 
   5   2   5     6918.76     6788.19    130.61 o 
   6   2   5       61.40       38.90     17.86 o 
   7   2   5      393.98      387.69     41.56 o 
   8   2   5       58.49       49.87     31.80 o 
  -8   3   5       58.04       57.54     19.06 o 
  -7   3   5       20.51        3.49     18.79 o 
  -6   3   5     4743.06     4721.90    123.04 o 
  -5   3   5       45.15       43.55      9.69 o 
  -4   3   5     6357.37     6214.13     88.38 o 
  -3   3   5      278.14      273.35     13.47 o 
  -2   3   5      126.11      126.63      9.79 o 
  -1   3   5     1095.40     1205.99     21.92 o 
   0   3   5        6.01        8.20      6.82 o 
   1   3   5     7510.45     7640.91    101.26 o 
   2   3   5      229.46      219.07     13.38 o 
   3   3   5     7864.79     7698.11    114.98 o 
   4   3   5      577.49      536.51     23.83 o 
   5   3   5       40.29       41.10     15.26 o 
   6   3   5       21.29        6.10     19.23 o 
   7   3   5      166.74      136.16     24.90 o 
  -8   4   5     3075.59     3137.12     79.85 o 
  -7   4   5       37.32       43.36     20.11 o 
  -6   4   5      514.13      523.30     31.87 o 
  -5   4   5     1474.70     1423.51     40.68 o 
  -4   4   5       30.64       33.43      8.54 o 
  -3   4   5      594.15      572.89     27.64 o 
  -2   4   5      903.05      952.34     18.53 o 
  -1   4   5     6957.73     6944.59     87.58 o 
   0   4   5       21.22       15.91      7.73 o 
   1   4   5     4092.47     4031.25     58.84 o 
   2   4   5       10.61       14.41      8.82 o 
   3   4   5     2663.93     2654.69     62.64 o 
   4   4   5      302.50      292.43     22.03 o 
   5   4   5       95.78      107.67     18.81 o 
   6   4   5     2938.50     2963.78     88.28 o 
   7   4   5       47.17       32.26     44.81 o 
  -8   5   5        8.38       50.66     37.04 o 
  -7   5   5       16.65       10.42     20.14 o 
  -6   5   5      568.01      552.63     32.73 o 
  -5   5   5     3679.60     3522.19     81.20 o 
  -4   5   5      374.32      360.88     16.73 o 
  -3   5   5     7474.50     7303.20     88.00 o 
  -2   5   5       40.52       27.51      8.80 o 
  -1   5   5       63.29       75.11      9.53 o 
   0   5   5     1220.27     1233.53     24.58 o 
   1   5   5     2099.20     2135.21     37.32 o 
   2   5   5     4731.74     4525.39     72.77 o 
   3   5   5     1551.04     1507.12     45.50 o 
   4   5   5     4079.71     3934.67    206.34 o 
   5   5   5      185.49      172.46     26.94 o 
   6   5   5      315.38      319.74     34.23 o 
   7   5   5       55.04       80.22     40.47 o 
  -8   6   5       63.27       59.20     29.12 o 
  -7   6   5     3179.93     3225.87     80.77 o 
  -6   6   5      455.81      412.32     30.41 o 
  -5   6   5     5004.39     4866.07     96.86 o 
  -4   6   5     1802.91     1797.46     32.02 o 
  -3   6   5     1358.69     1370.96     25.71 o 
  -2   6   5     1903.76     1909.25     36.34 o 
  -1   6   5     1508.50     1478.02     34.27 o 
   0   6   5     4827.62     4776.38     65.70 o 
   1   6   5     1579.57     1578.24     32.51 o 
   2   6   5     4317.91     4472.23     75.64 o 
   3   6   5        6.14        5.95     20.17 o 
   4   6   5       12.57       34.57     31.98 o 
   5   6   5       25.71       -5.18     36.50 o 
   6   6   5      514.97      562.02     45.17 o 
  -8   7   5       86.96      111.64     50.77 o 
  -7   7   5       42.12        0.92     31.26 o 
  -6   7   5      353.79      329.93     74.98 o 
  -5   7   5      129.85      129.07     14.27 o 
  -4   7   5     1056.00     1059.57     25.11 o 
  -3   7   5        0.10       -4.89     10.83 o 
  -2   7   5    10969.72    10878.85    146.38 o 
  -1   7   5      857.84      867.77     22.97 o 
   0   7   5      530.06      500.02     18.53 o 
   1   7   5      151.76      181.71     14.95 o 
   2   7   5      761.70      738.99     35.16 o 
   3   7   5      178.72      216.43     30.61 o 
   4   7   5      671.10      715.23     47.73 o 
   5   7   5     1981.48     1873.69    107.69 o 
  -8   8   5       19.78      -30.39     30.39 o 
  -7   8   5      568.06      586.55     73.36 o 
  -6   8   5     2708.65     2604.34     88.52 o 
  -5   8   5     1372.13     1331.05     51.07 o 
  -4   8   5     1747.87     1637.02     58.10 o 
  -3   8   5      306.12      297.52     22.56 o 
  -2   8   5        0.55       17.34     13.33 o 
  -1   8   5      106.63      156.13     19.16 o 
   0   8   5     1061.76     1079.46     42.61 o 
   1   8   5     3269.89     3222.37     79.83 o 
   2   8   5      163.28      162.62     44.81 o 
   3   8   5     2622.51     2523.07    126.84 o 
   4   8   5      458.17      397.87     60.71 o 
   5   8   5      160.82      148.88     50.95 o 
  -7   9   5       93.25      166.91     35.10 o 
  -6   9   5      641.17      644.45     49.56 o 
  -5   9   5       34.89       31.69     19.23 o 
  -4   9   5      670.25      722.64     39.50 o 
  -3   9   5       65.53       38.58     19.93 o 
  -2   9   5      511.62      560.17     39.64 o 
  -1   9   5     3587.65     3532.27     87.09 o 
   0   9   5      808.08      749.09     39.89 o 
   1   9   5     2524.06     2588.60     88.08 o 
   2   9   5      591.32      754.54     78.06 o 
   3   9   5      310.30      272.11     58.54 o 
   4   9   5       14.07       76.61     45.89 o 
  -7  10   5        1.61      -22.86     32.56 o 
  -6  10   5      317.14      254.53     39.98 o 
  -5  10   5       86.95       76.77     22.19 o 
  -4  10   5      209.87      280.62     28.75 o 
  -3  10   5     4040.16     4024.95     96.70 o 
  -2  10   5     1246.67     1151.56     69.19 o 
  -1  10   5      370.65      416.22     34.70 o 
   0  10   5       71.08       52.04     30.25 o 
   1  10   5      987.84     1100.00     92.51 o 
   2  10   5      123.47      135.51     52.40 o 
   3  10   5        7.60       39.03     48.42 o 
  -6  11   5       93.24       88.03     37.03 o 
  -5  11   5     1251.77     1186.55     66.44 o 
  -4  11   5      746.85      716.64     42.06 o 
  -3  11   5        6.07        1.64     24.06 o 
  -2  11   5       31.74       64.66     25.45 o 
  -1  11   5     1428.73     1503.30     51.05 o 
   0  11   5      342.61      356.41     42.27 o 
   1  11   5       68.65       72.46     37.15 o 
   2  11   5     1608.68     1774.78     83.72 o 
  -5  12   5      621.31      508.27     52.76 o 
  -4  12   5       99.14      110.06     34.36 o 
  -3  12   5      174.38      144.04     31.00 o 
  -2  12   5     1385.52     1408.67     59.58 o 
  -1  12   5      323.81      404.56    102.99 o 
   0  12   5      681.86      707.96     58.23 o 
   1  12   5      116.79      110.37     41.01 o 
  -1 -12   6       17.85      104.07     57.82 o 
   0 -12   6     1138.38     1147.06    105.52 o 
   1 -12   6       65.38       88.06     30.33 o 
   2 -12   6      287.38      303.10     36.24 o 
   3 -12   6       18.84       21.11     26.20 o 
   4 -12   6       12.93       -0.06     41.74 o 
   5 -12   6      518.75      588.30    107.87 o 
  -2 -11   6      101.71       95.65     38.20 o 
  -1 -11   6        0.48       -8.51     44.27 o 
   0 -11   6      804.08      865.51     74.95 o 
   1 -11   6      465.48      400.86     78.34 o 
   2 -11   6        7.47        5.56     39.15 o 
   3 -11   6     2807.78     2842.82     79.17 o 
   4 -11   6      117.46      186.02     37.26 o 
   5 -11   6      390.89      415.63     45.84 o 
   6 -11   6       93.28       67.44     48.24 o 
  -3 -10   6       91.53       71.81     36.77 o 
  -2 -10   6      665.27      652.19     55.57 o 
  -1 -10   6      664.74      675.83     43.92 o 
   0 -10   6      394.67      447.45     35.70 o 
   1 -10   6     2738.30     2599.28     74.46 o 
   2 -10   6       30.77       10.89     22.41 o 
   3 -10   6        2.74       32.78     27.65 o 
   4 -10   6      904.11      853.85     53.61 o 
   5 -10   6      846.46      866.00     53.03 o 
   6 -10   6      461.04      424.90     42.40 o 
   7 -10   6        3.85      -12.02     29.48 o 
  -4  -9   6       14.88       57.52     45.89 o 
  -3  -9   6     2068.74     2194.96    109.13 o 
  -2  -9   6      113.47      112.60     32.94 o 
  -1  -9   6      955.46      908.18     38.51 o 
   0  -9   6       55.68       59.89     20.50 o 
   1  -9   6      509.73      489.63     30.84 o 
   2  -9   6      382.65      366.83     50.67 o 
   3  -9   6      867.91      867.67     58.78 o 
   4  -9   6     1692.17     1672.98     54.73 o 
   5  -9   6      663.57      598.87     35.89 o 
   6  -9   6     1133.40     1117.95     45.13 o 
   7  -9   6      232.05      233.38     27.02 o 
  -5  -8   6      993.84     1020.59     64.98 o 
  -4  -8   6      279.49      304.28     57.64 o 
  -3  -8   6      607.30      573.13     48.20 o 
  -2  -8   6        9.32       -6.51     21.13 o 
  -1  -8   6     1511.77     1399.36     43.65 o 
   0  -8   6     1437.58     1409.75     46.89 o 
   1  -8   6       10.37        4.79     15.29 o 
   2  -8   6     3320.67     3404.68     64.38 o 
   3  -8   6     1019.96      956.49     39.82 o 
   4  -8   6       26.57       24.33     18.91 o 
   5  -8   6      498.58      525.33     27.46 o 
   6  -8   6     1439.81     1443.88     41.00 o 
   7  -8   6      218.59      228.43     25.29 o 
   8  -8   6       11.28        8.92     26.56 o 
  -5  -7   6      513.20      591.59     53.76 o 
  -4  -7   6      234.80      250.20     48.78 o 
  -3  -7   6      768.05      808.47    123.41 o 
  -2  -7   6     2332.57     2341.15     65.98 o 
  -1  -7   6      423.14      425.71     26.83 o 
   0  -7   6     4453.44     4306.20     74.17 o 
   1  -7   6     1759.14     1747.45     36.21 o 
   2  -7   6       28.05        9.78     11.08 o 
   3  -7   6      137.56      118.58     15.77 o 
   4  -7   6     4209.45     4289.32     76.09 o 
   5  -7   6     2277.73     2282.93     50.74 o 
   6  -7   6       57.22       71.43     15.70 o 
   7  -7   6     1485.98     1558.38     40.45 o 
   8  -7   6     1105.33     1211.74     50.94 o 
  -6  -6   6      421.35      458.21     64.32 o 
  -5  -6   6      423.89      363.48     41.16 o 
  -4  -6   6     1974.58     1924.62     74.23 o 
  -3  -6   6     1468.66     1346.89     50.32 o 
  -2  -6   6      937.87      942.56     30.91 o 
  -1  -6   6     1087.65     1054.03     29.52 o 
   0  -6   6     1943.69     1979.22     32.80 o 
   1  -6   6       11.07       14.02      7.48 o 
   2  -6   6      670.23      711.81     28.23 o 
   3  -6   6     3573.05     3470.37     82.16 o 
   4  -6   6     1645.10     1673.48     37.85 o 
   5  -6   6     3882.89     3852.93     71.64 o 
   6  -6   6      327.15      342.51     21.25 o 
   7  -6   6      761.48      730.97     26.38 o 
   8  -6   6       99.47      111.90     18.04 o 
  -6  -5   6     1767.17     1802.14    106.60 o 
  -5  -5   6     1391.88     1310.05     41.18 o 
  -4  -5   6      221.35      234.72     21.44 o 
  -3  -5   6        9.14       -2.10     26.18 o 
  -2  -5   6     2923.71     2868.67     49.36 o 
  -1  -5   6     1752.35     1820.35     37.55 o 
   0  -5   6        4.95        5.27      7.72 o 
   1  -5   6     2413.00     2368.27     34.70 o 
   2  -5   6     5982.01     6022.75     83.77 o 
   3  -5   6      632.21      636.66     18.75 o 
   4  -5   6     1695.29     1634.97     35.86 o 
   5  -5   6     1649.94     1623.14     35.32 o 
   6  -5   6       96.47       93.46     13.30 o 
   7  -5   6       74.13       94.97     13.53 o 
   8  -5   6      725.32      812.42     30.91 o 
  -7  -4   6      318.40      269.89     37.68 o 
  -6  -4   6      706.38      665.19     58.54 o 
  -5  -4   6      147.93      185.22     30.41 o 
  -4  -4   6     1370.79     1300.85     39.46 o 
  -3  -4   6     2862.51     2890.19     49.64 o 
  -2  -4   6     3085.72     3055.90     46.74 o 
  -1  -4   6     2092.40     1976.45     35.43 o 
   0  -4   6     3932.04     3940.83     51.21 o 
   1  -4   6     1208.10     1233.80     21.89 o 
   2  -4   6      459.83      428.51     13.63 o 
   3  -4   6     4534.75     4576.41     67.80 o 
   4  -4   6     2447.50     2395.63     47.23 o 
   5  -4   6       81.94       62.89     11.11 o 
   6  -4   6     2276.99     2215.86     43.43 o 
   7  -4   6     1889.40     1905.71     46.96 o 
   8  -4   6       91.16       93.73     19.11 o 
  -7  -3   6       87.69       61.89     57.28 o 
  -6  -3   6      569.72      511.40     42.54 o 
  -5  -3   6     5177.04     5265.80     86.46 o 
  -4  -3   6     5086.90     5082.79    125.34 o 
  -3  -3   6     1017.18      935.24     33.75 o 
  -2  -3   6      764.14      742.64     18.43 o 
  -1  -3   6     2098.00     2002.15     30.90 o 
   0  -3   6       20.92       14.47      6.74 o 
   1  -3   6      867.80      871.83     17.51 o 
   2  -3   6      868.57      865.89     19.84 o 
   3  -3   6     2824.45     2832.37     49.99 o 
   4  -3   6     2185.30     2122.70     36.27 o 
   5  -3   6     1308.44     1304.00     30.79 o 
   6  -3   6      845.69      837.80     23.15 o 
   7  -3   6      652.27      618.23     25.21 o 
   8  -3   6      690.71      701.81     33.07 o 
  -8  -2   6      142.07      149.26     35.26 o 
  -7  -2   6      893.12      724.44     67.76 o 
  -6  -2   6     1874.88     1755.38     67.27 o 
  -5  -2   6      129.57      113.34     17.71 o 
  -4  -2   6     1413.76     1402.83     48.87 o 
  -3  -2   6     2578.37     2406.53     41.65 o 
  -2  -2   6       20.36       30.12      7.72 o 
  -1  -2   6       11.66       17.23      6.87 o 
   0  -2   6     6677.25     6807.06     80.27 o 
   1  -2   6    14587.99    14381.44    152.52 o 
   2  -2   6        1.80        2.88      5.98 o 
   3  -2   6     1596.56     1605.86     34.98 o 
   4  -2   6     2296.96     2313.60     33.69 o 
   5  -2   6      209.18      211.82     12.73 o 
   6  -2   6       20.20       14.64      9.08 o 
   7  -2   6     1290.96     1268.46     43.17 o 
   8  -2   6     1866.92     1909.73     81.31 o 
  -8  -1   6     1157.53     1087.65     59.40 o 
  -7  -1   6      528.68      477.94     43.64 o 
  -6  -1   6       60.95       79.89     20.68 o 
  -5  -1   6     2633.58     2557.13     48.03 o 
  -4  -1   6     1420.79     1357.22     42.76 o 
  -3  -1   6     1043.02      995.56     28.95 o 
  -2  -1   6     1791.15     1746.62     32.23 o 
  -1  -1   6    17564.32    17518.06    193.37 o 
   0  -1   6     1309.39     1404.82     23.67 o 
   1  -1   6     1366.19     1375.46     21.69 o 
   2  -1   6     4489.20     4537.55     54.17 o 
   3  -1   6     2020.71     1982.72     32.94 o 
   4  -1   6     3255.82     3293.62     45.75 o 
   5  -1   6      266.07      256.88     14.28 o 
   6  -1   6     1865.07     1887.03     37.76 o 
   7  -1   6       57.60       47.96     15.79 o 
   8  -1   6      200.10      182.99     35.78 o 
  -8   0   6        7.86       22.71     30.02 o 
  -7   0   6      116.06       73.74     22.08 o 
  -6   0   6     1610.30     1611.47     45.13 o 
  -5   0   6     1102.71     1069.87     30.87 o 
  -4   0   6     1192.11     1207.91     25.87 o 
  -3   0   6     5117.49     5020.98     89.70 o 
  -2   0   6     9980.11    10038.71    132.89 o 
  -1   0   6      588.18      609.49     17.31 o 
   0   0   6      350.84      367.00     12.57 o 
   1   0   6     3517.91     3574.64     41.94 o 
   2   0   6     9134.38     9247.26    102.32 o 
   3   0   6     1187.46     1177.35     27.38 o 
   4   0   6     1886.83     1860.23     33.24 o 
   5   0   6      830.29      822.22     24.24 o 
   6   0   6       44.00       48.79     13.85 o 
   7   0   6      252.92      279.29     24.38 o 
   8   0   6       99.71       89.26     26.74 o 
  -8   1   6      622.92      535.64     59.26 o 
  -7   1   6     3279.14     3313.36    164.65 o 
  -6   1   6       29.83       31.62     16.18 o 
  -5   1   6      215.28      220.61     15.21 o 
  -4   1   6     1226.82     1174.21     24.26 o 
  -3   1   6      120.93      110.09     10.05 o 
  -2   1   6     1012.42      919.51     28.61 o 
  -1   1   6     2935.49     2955.48     43.17 o 
   0   1   6    18085.51    16966.57    190.14 o 
   1   1   6     1456.51     1438.85     23.57 o 
   2   1   6       55.80       34.01      8.27 o 
   3   1   6     3418.84     3626.03    121.84 o 
   4   1   6     1205.18     1232.09     29.36 o 
   5   1   6      122.99       93.08     13.47 o 
   6   1   6      471.56      457.86     25.72 o 
   7   1   6     2955.56     2840.26     78.70 o 
   8   1   6       31.00       38.30     28.91 o 
  -8   2   6     1056.08      965.25     44.59 o 
  -7   2   6      301.41      222.83     21.91 o 
  -6   2   6      518.58      558.01     28.01 o 
  -5   2   6      629.30      600.93     27.61 o 
  -4   2   6     5699.21     5707.81     70.44 o 
  -3   2   6      367.06      326.83     13.01 o 
  -2   2   6     6081.96     5969.76     83.82 o 
  -1   2   6      825.62      822.19     21.25 o 
   0   2   6       16.17       12.65      6.54 o 
   1   2   6     2991.23     3197.01     42.34 o 
   2   2   6      131.81      166.77     10.51 o 
   3   2   6     2154.22     2104.28     37.30 o 
   4   2   6      492.17      486.91     20.97 o 
   5   2   6     7434.53     7389.44    228.23 o 
   6   2   6       13.64       18.74     19.08 o 
   7   2   6      134.91      109.99     23.98 o 
  -8   3   6       45.95       41.26     22.77 o 
  -7   3   6      420.79      449.95     34.02 o 
  -6   3   6     1921.43     1905.67     55.93 o 
  -5   3   6       38.07       19.40     16.94 o 
  -4   3   6     1454.44     1392.84     29.31 o 
  -3   3   6     1526.21     1516.68     37.28 o 
  -2   3   6     1130.23     1217.21     26.75 o 
  -1   3   6       55.59       68.41      7.56 o 
   0   3   6      868.09     1007.02     20.79 o 
   1   3   6     6858.82     6958.21     83.11 o 
   2   3   6      239.10      245.21     14.91 o 
   3   3   6     6761.89     6758.35    119.84 o 
   4   3   6      545.68      576.10     55.55 o 
   5   3   6      309.22      322.96     24.52 o 
   6   3   6      145.75      157.05     23.75 o 
   7   3   6        2.52       -4.30     22.19 o 
  -8   4   6     2209.57     2184.04     80.85 o 
  -7   4   6      528.31      464.83     35.89 o 
  -6   4   6       39.55       17.64     20.23 o 
  -5   4   6      178.53      217.87     18.18 o 
  -4   4   6      176.62      154.82     14.50 o 
  -3   4   6     1081.04     1018.12     35.20 o 
  -2   4   6     2810.41     2832.08     50.98 o 
  -1   4   6     7090.45     6944.37     96.28 o 
   0   4   6      207.33      250.09     14.16 o 
   1   4   6     3854.17     3793.25     63.74 o 
   2   4   6      253.84      251.20     15.10 o 
   3   4   6      347.32      345.98     25.23 o 
   4   4   6       22.37       23.68     22.87 o 
   5   4   6        4.85       -0.92     19.62 o 
   6   4   6     3845.51     3740.92    105.79 o 
   7   4   6       22.46       23.51     25.26 o 
  -8   5   6      114.81      176.98     35.54 o 
  -7   5   6       10.67       11.54     27.05 o 
  -6   5   6        3.82       12.49     34.54 o 
  -5   5   6     5679.90     5559.54    100.13 o 
  -4   5   6       65.06       71.15     15.02 o 
  -3   5   6     4919.79     4743.46     70.95 o 
  -2   5   6      966.95      990.90     27.85 o 
  -1   5   6       99.17       58.74     10.91 o 
   0   5   6      959.69      965.96     24.38 o 
   1   5   6       54.27       57.36     13.13 o 
   2   5   6     1703.07     1769.19     39.64 o 
   3   5   6     1265.39     1263.95     42.78 o 
   4   5   6     4568.90     4471.43    121.88 o 
   5   5   6       14.43       -2.66     22.60 o 
   6   5   6       98.68      117.98     28.59 o 
  -8   6   6      245.77      281.90     54.57 o 
  -7   6   6     2095.00     2006.10    107.51 o 
  -6   6   6      120.98      134.39     29.57 o 
  -5   6   6     2830.68     2766.89     70.33 o 
  -4   6   6     1642.39     1587.89     37.92 o 
  -3   6   6     1530.64     1460.80     27.47 o 
  -2   6   6      184.07      177.54     13.41 o 
  -1   6   6       25.60       38.22     11.34 o 
   0   6   6     5942.77     6161.26     82.46 o 
   1   6   6       81.08       98.51     14.04 o 
   2   6   6     3897.77     3738.62    106.55 o 
   3   6   6       64.74       70.98     23.77 o 
   4   6   6        8.97       28.19     24.51 o 
   5   6   6        3.38      -24.51     24.51 o 
   6   6   6       11.06      -27.72     27.72 o 
  -8   7   6       62.86       11.38     32.89 o 
  -7   7   6       52.99       11.89     29.84 o 
  -6   7   6      137.97      135.19     31.59 o 
  -5   7   6       87.30       91.19     16.68 o 
  -4   7   6     1241.93     1195.32     37.87 o 
  -3   7   6      163.37      153.82     14.24 o 
  -2   7   6     6593.01     6451.37    102.94 o 
  -1   7   6       22.72       28.90     13.23 o 
   0   7   6      899.71      832.15     26.06 o 
   1   7   6      221.17      232.80     20.67 o 
   2   7   6      436.41      465.09     40.49 o 
   3   7   6      485.38      447.83     42.03 o 
   4   7   6        1.78       37.58     39.75 o 
   5   7   6     2262.20     2413.94    124.31 o 
  -8   8   6        0.36       19.15     43.00 o 
  -7   8   6       35.86       30.11     31.86 o 
  -6   8   6     2480.07     2302.22     84.39 o 
  -5   8   6      406.99      454.34     33.16 o 
  -4   8   6     2629.44     2614.96     58.95 o 
  -3   8   6      134.01      167.78     23.77 o 
  -2   8   6       20.76       14.37     16.29 o 
  -1   8   6       56.69       62.66     20.86 o 
   0   8   6      172.60      164.61     23.22 o 
   1   8   6     2094.15     2016.42     73.01 o 
   2   8   6       19.54      -32.88     33.61 o 
   3   8   6     1784.48     1795.64    108.05 o 
   4   8   6      127.75      144.55     49.87 o 
   5   8   6       52.68       27.10     47.70 o 
  -7   9   6        2.51       21.15     32.23 o 
  -6   9   6      447.16      395.65     45.35 o 
  -5   9   6      307.64      298.96     28.07 o 
  -4   9   6       61.05       69.88     22.76 o 
  -3   9   6      474.01      471.77     47.14 o 
  -2   9   6        0.42      -11.81     25.27 o 
  -1   9   6     2527.98     2481.44    104.07 o 
   0   9   6      171.77      168.64     25.88 o 
   1   9   6     1019.67     1022.31     86.01 o 
   2   9   6       62.29       46.62     44.81 o 
   3   9   6       85.57      102.99     49.87 o 
   4   9   6      112.82       24.93     46.98 o 
  -7  10   6       26.83       84.03     37.25 o 
  -6  10   6       97.22      121.98     37.15 o 
  -5  10   6     1265.57     1286.51     89.08 o 
  -4  10   6       58.29       45.79     23.34 o 
  -3  10   6     1926.65     1956.21     62.58 o 
  -2  10   6       73.13       44.26     30.65 o 
  -1  10   6      365.60      395.47     35.40 o 
   0  10   6      220.82      280.70     38.43 o 
   1  10   6      354.00      252.23     59.26 o 
   2  10   6     1256.88     1280.69    101.18 o 
   3  10   6      237.11      241.39     62.52 o 
  -6  11   6       25.72       -3.30     35.99 o 
  -5  11   6      478.86      428.21     36.02 o 
  -4  11   6        6.26       17.71     24.79 o 
  -3  11   6        7.71       27.89     25.94 o 
  -2  11   6       15.07        2.24     36.73 o 
  -1  11   6      224.52      251.76     41.75 o 
   0  11   6     2100.15     2346.36    137.68 o 
   1  11   6       30.15       52.76     49.87 o 
   2  11   6     1606.99     1626.88    114.55 o 
  -4  12   6      402.35      492.00     90.75 o 
  -3  12   6        0.04      -27.00     27.00 o 
  -2  12   6     2110.38     2208.58     75.61 o 
  -1  12   6       77.52       76.55     37.66 o 
   0  12   6      284.64      297.41     68.30 o 
   0 -12   7      507.97      477.96     72.45 o 
   1 -12   7      197.15      179.06     34.86 o 
   2 -12   7      101.87      100.76     31.92 o 
   3 -12   7       41.49       43.26     37.43 o 
   4 -12   7        7.63       22.57     35.13 o 
  -2 -11   7        4.14       14.56     35.90 o 
  -1 -11   7      163.24      166.23     54.21 o 
   0 -11   7      160.37      145.59     31.41 o 
   1 -11   7     1027.21      989.67     50.70 o 
   2 -11   7      100.73      122.10     29.02 o 
   3 -11   7     3041.13     2972.63    105.37 o 
   4 -11   7       12.33        7.51     31.67 o 
   5 -11   7      325.10      301.83     43.30 o 
  -3 -10   7       10.55      -25.23     35.13 o 
  -2 -10   7      155.13      120.28     36.77 o 
  -1 -10   7     2033.28     2015.13    105.67 o 
   0 -10   7      232.79      199.96     30.94 o 
   1 -10   7     2041.24     1876.16     63.30 o 
   2 -10   7       31.91       29.45     28.24 o 
   3 -10   7       89.29       74.17     30.92 o 
   4 -10   7      101.22       84.47     31.24 o 
   5 -10   7       45.44       11.37     29.05 o 
   6 -10   7     1022.76      978.70     77.15 o 
  -4  -9   7       20.29       -9.73     33.57 o 
  -3  -9   7     2740.93     2726.22    102.63 o 
  -2  -9   7       10.09       18.18     29.26 o 
  -1  -9   7      390.10      403.76     30.74 o 
   0  -9   7        5.58        5.23     18.26 o 
   1  -9   7      451.98      499.90     37.19 o 
   2  -9   7      384.73      314.26     29.92 o 
   3  -9   7       82.80       71.72     29.19 o 
   4  -9   7     2006.86     2047.72     76.73 o 
   5  -9   7      950.81      913.28     78.34 o 
   6  -9   7      971.42      999.64     55.48 o 
   7  -9   7        1.00       -0.83     22.39 o 
  -5  -8   7     1751.56     1762.64     84.88 o 
  -4  -8   7       30.66       24.88     31.17 o 
  -3  -8   7        4.68      -21.47     29.99 o 
  -2  -8   7      108.11      124.62     25.65 o 
  -1  -8   7      408.06      405.71     35.33 o 
   0  -8   7      655.86      675.57     32.90 o 
   1  -8   7        7.27       24.19     16.20 o 
   2  -8   7     7467.31     7341.27    185.59 o 
   3  -8   7       14.64        8.05     18.71 o 
   4  -8   7       10.63        5.45     18.97 o 
   5  -8   7       54.24       20.51     20.18 o 
   6  -8   7      592.59      620.59     51.16 o 
   7  -8   7      444.07      423.22     41.83 o 
  -5  -7   7      245.52      277.81     42.80 o 
  -4  -7   7      139.59      183.60     36.66 o 
  -3  -7   7       60.51       10.83     33.25 o 
  -2  -7   7     4055.81     3777.29     79.95 o 
  -1  -7   7      134.76      121.42     19.91 o 
   0  -7   7     4447.88     4294.50     84.17 o 
   1  -7   7        0.42        8.01     11.91 o 
   2  -7   7       97.69       79.60     16.40 o 
   3  -7   7      105.23       97.80     16.44 o 
   4  -7   7     1015.43     1009.10     34.17 o 
   5  -7   7     1863.75     1883.26     46.42 o 
   6  -7   7      625.26      614.58     28.19 o 
   7  -7   7     1783.25     1916.46     47.04 o 
   8  -7   7       50.93       85.58     38.12 o 
  -6  -6   7      298.02      307.52     61.07 o 
  -5  -6   7       72.24       67.95     61.07 o 
  -4  -6   7     1469.18     1380.46    105.34 o 
  -3  -6   7      213.60      235.33     32.56 o 
  -2  -6   7     1995.35     2015.57     52.03 o 
  -1  -6   7      171.88      159.42     17.24 o 
   0  -6   7     3170.60     3036.83     48.19 o 
   1  -6   7     1015.99     1045.15     27.24 o 
   2  -6   7      293.51      317.77     17.60 o 
   3  -6   7     5225.17     5283.20     89.47 o 
   4  -6   7     2281.68     2348.96     49.06 o 
   5  -6   7      770.42      768.63     28.66 o 
   6  -6   7       27.66       23.14     14.89 o 
   7  -6   7      583.05      588.33     26.92 o 
   8  -6   7       25.37       51.77     23.87 o 
  -6  -5   7     1253.13     1092.78     87.45 o 
  -5  -5   7      116.14      130.39     31.93 o 
  -4  -5   7       13.95       20.54     20.65 o 
  -3  -5   7       24.19       15.46     15.29 o 
  -2  -5   7     2880.12     2813.63     55.16 o 
  -1  -5   7     4412.04     4319.76     61.11 o 
   0  -5   7      295.70      290.99     14.31 o 
   1  -5   7     6429.48     6267.77     88.62 o 
   2  -5   7      671.16      631.11     20.74 o 
   3  -5   7        3.81       -5.12     11.60 o 
   4  -5   7      667.68      635.69     23.88 o 
   5  -5   7     1769.78     1780.94     43.29 o 
   6  -5   7      693.55      715.58     26.67 o 
   7  -5   7        6.93       16.78     16.69 o 
   8  -5   7     1671.88     1784.22     60.17 o 
  -7  -4   7        1.03      -10.48     41.92 o 
  -6  -4   7      202.47      217.90     48.06 o 
  -5  -4   7      101.25       45.83     18.35 o 
  -4  -4   7      301.72      273.64     29.71 o 
  -3  -4   7     5797.21     5786.49     86.13 o 
  -2  -4   7      566.15      539.98     19.31 o 
  -1  -4   7     1471.07     1450.46     28.87 o 
   0  -4   7       17.38       24.90      8.44 o 
   1  -4   7      393.33      354.25     15.09 o 
   2  -4   7      114.87      119.34     13.18 o 
   3  -4   7      632.61      641.29     20.22 o 
   4  -4   7     5870.93     5768.13     92.82 o 
   5  -4   7      110.83      113.11     13.67 o 
   6  -4   7     1436.21     1462.31     35.85 o 
   7  -4   7      936.74      945.20     34.68 o 
   8  -4   7      126.22      111.43     18.04 o 
  -7  -3   7      901.82      876.32     75.89 o 
  -6  -3   7        1.69       -7.95     27.21 o 
  -5  -3   7     2655.11     2720.27     73.05 o 
  -4  -3   7     3068.20     3004.17     65.25 o 
  -3  -3   7      399.30      385.16     20.19 o 
  -2  -3   7      647.38      613.34     23.34 o 
  -1  -3   7     2943.82     2846.06     40.84 o 
   0  -3   7     1399.41     1342.62     24.54 o 
   1  -3   7      715.84      758.38     17.99 o 
   2  -3   7     5630.61     5421.24     79.42 o 
   3  -3   7      238.22      251.00     13.84 o 
   4  -3   7      262.61      253.29     16.04 o 
   5  -3   7     1107.61     1042.97     27.96 o 
   6  -3   7     1262.90     1273.89     39.28 o 
   7  -3   7      640.14      591.57     28.18 o 
   8  -3   7      108.68      110.01     20.14 o 
  -7  -2   7     1084.84     1030.69     57.74 o 
  -6  -2   7      953.40      988.63     53.25 o 
  -5  -2   7     1785.19     1614.80     90.08 o 
  -4  -2   7     1134.73     1074.17     44.28 o 
  -3  -2   7      733.98      735.97     22.98 o 
  -2  -2   7     3246.84     3074.27     50.45 o 
  -1  -2   7      250.21      240.50     12.14 o 
   0  -2   7     9213.48     8802.99    103.02 o 
   1  -2   7     1017.49      989.15     19.09 o 
   2  -2   7      452.88      440.30     15.86 o 
   3  -2   7      202.62      185.35     14.85 o 
   4  -2   7     1801.11     1772.18     32.91 o 
   5  -2   7      505.11      456.71     21.09 o 
   6  -2   7       42.19       31.26     15.18 o 
   7  -2   7     2113.74     2098.37     52.00 o 
   8  -2   7     1093.91     1145.90     58.18 o 
  -8  -1   7        6.64        6.50     31.83 o 
  -7  -1   7      215.98      229.23     57.82 o 
  -6  -1   7      710.20      712.83     39.99 o 
  -5  -1   7      744.12      766.76     32.30 o 
  -4  -1   7     3192.53     3163.91    126.20 o 
  -3  -1   7     1195.01     1174.72     41.23 o 
  -2  -1   7     2402.42     2307.07     37.44 o 
  -1  -1   7     1588.51     1563.09     26.86 o 
   0  -1   7     2326.57     2205.54     31.87 o 
   1  -1   7     1546.80     1467.76     26.36 o 
   2  -1   7     1886.26     1817.77     34.93 o 
   3  -1   7     3104.18     3033.57     51.47 o 
   4  -1   7     1707.18     1654.86     39.67 o 
   5  -1   7     1410.63     1395.35     34.12 o 
   6  -1   7      542.13      524.29     22.83 o 
   7  -1   7      158.39      173.99     44.63 o 
   8  -1   7      112.01       88.17     27.83 o 
  -8   0   7      467.88      382.92     43.18 o 
  -7   0   7      442.80      358.95     47.52 o 
  -6   0   7     1432.88     1465.55     50.67 o 
  -5   0   7      527.48      492.80     24.85 o 
  -4   0   7      119.84      137.09     16.92 o 
  -3   0   7      178.55      165.02     13.18 o 
  -2   0   7     2747.62     2490.40     43.02 o 
  -1   0   7     2984.19     2862.00     53.26 o 
   0   0   7      124.47      100.33      9.41 o 
   1   0   7     5223.38     4948.16     58.72 o 
   2   0   7     3211.88     3172.75     44.87 o 
   3   0   7      606.76      586.29     22.29 o 
   4   0   7     1311.41     1278.50     50.01 o 
   5   0   7     2090.05     2051.64     51.62 o 
   6   0   7      367.62      357.62     26.78 o 
   7   0   7      141.77      149.97     18.93 o 
   8   0   7      477.35      478.45     45.53 o 
  -8   1   7      599.57      578.76     40.66 o 
  -7   1   7      701.00      721.86     40.60 o 
  -6   1   7     1043.87     1067.55     40.03 o 
  -5   1   7      412.44      348.69     18.44 o 
  -4   1   7     1287.63     1214.42     28.87 o 
  -3   1   7     2669.40     2535.24     40.59 o 
  -2   1   7     2570.86     2437.71     42.86 o 
  -1   1   7     1578.59     1483.47     27.85 o 
   0   1   7     5034.19     4861.47     61.89 o 
   1   1   7      518.48      516.21     19.99 o 
   2   1   7       36.84       29.23      9.30 o 
   3   1   7     2670.76     2603.39     48.42 o 
   4   1   7     2793.60     2713.90     58.08 o 
   5   1   7      451.93      480.29     22.93 o 
   6   1   7     1302.60     1304.58     41.10 o 
   7   1   7      767.68      788.82     40.11 o 
  -8   2   7      578.80      628.64     49.35 o 
  -7   2   7      380.63      383.16     32.22 o 
  -6   2   7      438.69      481.50     33.28 o 
  -5   2   7     6873.89     6707.51     97.29 o 
  -4   2   7     3780.97     3678.94     60.41 o 
  -3   2   7      154.27      147.51     13.12 o 
  -2   2   7      570.05      610.10     20.08 o 
  -1   2   7     3069.59     3045.19     62.63 o 
   0   2   7      366.24      347.02     14.75 o 
   1   2   7      491.20      444.63     16.92 o 
   2   2   7      798.80      776.84     22.15 o 
   3   2   7     3417.26     3487.27     62.52 o 
   4   2   7      793.75      786.23     61.47 o 
   5   2   7     1975.05     2023.95     54.17 o 
   6   2   7      474.00      427.61     34.65 o 
   7   2   7      208.87      233.15     27.96 o 
  -8   3   7      426.06      460.34     43.70 o 
  -7   3   7     1335.01     1193.81     48.23 o 
  -6   3   7     1158.41     1212.52     47.84 o 
  -5   3   7      353.90      373.92     35.73 o 
  -4   3   7      567.99      520.68     25.76 o 
  -3   3   7     1710.85     1641.53     47.52 o 
  -2   3   7     2459.18     2473.12     69.32 o 
  -1   3   7        4.17       -2.75      9.09 o 
   0   3   7     2139.27     2080.31     34.97 o 
   1   3   7     3679.52     3675.32     79.37 o 
   2   3   7       55.39       69.37     11.61 o 
   3   3   7     1601.41     1521.73     45.27 o 
   4   3   7     1566.11     1622.74     47.96 o 
   5   3   7       57.08       56.45     21.88 o 
   6   3   7        0.12       13.54     23.35 o 
   7   3   7      339.56      420.61     49.69 o 
  -8   4   7      700.94      704.91     43.69 o 
  -7   4   7     1603.90     1593.85     69.02 o 
  -6   4   7        9.77       25.81     25.82 o 
  -5   4   7      393.89      422.73     24.61 o 
  -4   4   7     2547.93     2557.47     70.60 o 
  -3   4   7     2156.32     2142.28     40.59 o 
  -2   4   7     1148.08     1124.01     27.64 o 
  -1   4   7     2948.25     2812.07     43.80 o 
   0   4   7      295.24      292.79     14.16 o 
   1   4   7     1231.06     1244.62     28.70 o 
   2   4   7     1123.01     1127.70     30.11 o 
   3   4   7      720.17      744.27     30.27 o 
   4   4   7      232.82      235.58     69.56 o 
   5   4   7      213.39      157.91     34.33 o 
   6   4   7     2054.22     2124.70    144.73 o 
   7   4   7       55.80       46.62     40.11 o 
  -8   5   7      138.21      169.58     38.12 o 
  -7   5   7       75.76       65.75     31.35 o 
  -6   5   7     1162.19     1155.83     58.66 o 
  -5   5   7     2552.35     2510.96     57.12 o 
  -4   5   7        2.74        7.74     15.59 o 
  -3   5   7     1466.91     1489.16     33.46 o 
  -2   5   7     1786.26     1650.79     38.24 o 
  -1   5   7      538.03      548.08     21.46 o 
   0   5   7      122.38       98.65     12.30 o 
   1   5   7     1791.65     1828.68     39.56 o 
   2   5   7     2638.75     2668.27     68.22 o 
   3   5   7      297.53      366.17     35.55 o 
   4   5   7     1654.00     1717.05     65.09 o 
   5   5   7      741.82      716.16     46.74 o 
   6   5   7       24.44       10.92     31.26 o 
  -8   6   7      550.66      608.83     53.59 o 
  -7   6   7     1237.59     1226.33     64.27 o 
  -6   6   7       31.70       -4.29     27.78 o 
  -5   6   7      714.14      733.98     32.56 o 
  -4   6   7     1437.02     1436.20     47.88 o 
  -3   6   7       75.05       77.69     17.28 o 
  -2   6   7      271.47      327.64     41.64 o 
  -1   6   7     1795.12     1770.19     41.70 o 
   0   6   7     6958.63     6724.60    106.46 o 
   1   6   7      279.22      350.11     42.94 o 
   2   6   7      342.85      388.26     36.16 o 
   3   6   7     1030.63     1014.30     50.83 o 
   4   6   7      185.20      189.45     31.78 o 
   5   6   7       62.47       45.27     28.17 o 
   6   6   7      653.14      555.06     70.11 o 
  -8   7   7      347.00      424.13     47.79 o 
  -7   7   7      129.76      188.67     53.84 o 
  -6   7   7      174.23      172.77     35.14 o 
  -5   7   7      473.93      451.26     31.12 o 
  -4   7   7     1207.35     1206.74     45.68 o 
  -3   7   7      512.64      532.37     33.12 o 
  -2   7   7     3551.22     3664.16     75.34 o 
  -1   7   7      755.93      876.40     33.58 o 
   0   7   7        9.18       19.45     18.20 o 
   1   7   7      641.67      551.72     73.54 o 
   2   7   7       99.56       52.40     39.75 o 
   3   7   7     2411.80     2325.40    119.25 o 
   4   7   7      343.03      334.63     56.37 o 
   5   7   7     1745.99     1607.36    103.71 o 
  -7   8   7      180.28      197.03     66.67 o 
  -6   8   7     1453.76     1412.85     68.69 o 
  -5   8   7       59.11      120.54     64.87 o 
  -4   8   7     1500.29     1595.92     54.69 o 
  -3   8   7     1259.74     1244.56     48.79 o 
  -2   8   7        6.86       10.63     20.06 o 
  -1   8   7       74.64       92.50     37.99 o 
   0   8   7      899.99      821.86     83.75 o 
   1   8   7     2742.62     2678.10    129.73 o 
   2   8   7       83.35       80.95     44.81 o 
   3   8   7     1175.38     1165.41     91.06 o 
   4   8   7      966.47     1025.56     88.90 o 
  -7   9   7      413.61      447.66     49.54 o 
  -6   9   7       47.00       72.94     54.02 o 
  -5   9   7      645.88      652.09     38.91 o 
  -4   9   7      195.47      144.56     22.65 o 
  -3   9   7     1583.59     1529.24     69.50 o 
  -2   9   7      669.72      661.20     62.54 o 
  -1   9   7     3236.23     3042.32    262.17 o 
   0   9   7        1.92       -5.29     42.64 o 
   1   9   7       19.33       26.02     41.92 o 
   2   9   7      490.34      499.05     71.91 o 
   3   9   7       32.53       40.11     49.51 o 
  -6  10   7       86.83       70.55     72.45 o 
  -5  10   7     2237.23     2216.47     67.56 o 
  -4  10   7       97.90      104.21     27.00 o 
  -3  10   7     1575.69     1672.71     93.77 o 
  -2  10   7      838.75      766.86     77.15 o 
  -1  10   7       13.10       -7.78     24.71 o 
   0  10   7       72.47       61.08     34.50 o 
   1  10   7       81.99       -5.78     48.06 o 
   2  10   7     1523.50     1588.57    114.91 o 
  -5  11   7      165.36      152.67     30.00 o 
  -4  11   7      665.39      637.37     47.00 o 
  -3  11   7       41.43       26.76     26.40 o 
  -2  11   7       17.03      -12.09     33.40 o 
  -1  11   7       96.32      181.41     56.37 o 
   1  11   7        1.96       62.88     50.95 o 
  -4  12   7      605.76      535.19     81.31 o 
  -3  12   7      249.46      245.41     59.78 o 
  -2  12   7     1625.19     1774.64     82.97 o 
  -1  12   7        0.42       49.97     37.72 o 
   1 -12   8      898.63      917.33    115.88 o 
   2 -12   8       83.55       41.36     40.54 o 
   3 -12   8      178.39      210.78     45.87 o 
  -1 -11   8      166.05      196.95     58.18 o 
   0 -11   8      113.80       84.37     38.05 o 
   1 -11   8      843.16      886.34    103.51 o 
   2 -11   8      477.43      526.17     53.92 o 
   3 -11   8     1844.65     1789.39     82.58 o 
   4 -11   8      582.20      590.14     53.39 o 
   5 -11   8       37.86       -0.24     35.00 o 
  -2 -10   8      115.11      157.65     64.68 o 
  -1 -10   8     2083.23     2051.25     87.39 o 
   0 -10   8      111.89       75.65     28.20 o 
   1 -10   8      934.45      950.93     60.86 o 
   2 -10   8      115.91      164.45     36.56 o 
   3 -10   8      258.39      295.34     41.87 o 
   4 -10   8       87.14      113.73     34.62 o 
   5 -10   8      346.26      331.67     43.04 o 
   6 -10   8     2166.00     2042.89     82.40 o 
  -3  -9   8     1538.01     1444.96     76.53 o 
  -2  -9   8      176.13      164.16     36.87 o 
  -1  -9   8      248.84      259.21     28.13 o 
   0  -9   8      621.94      623.92     36.76 o 
   1  -9   8       29.22       29.82     19.81 o 
   2  -9   8      747.94      772.30     52.38 o 
   3  -9   8      394.62      428.00     44.07 o 
   4  -9   8     3182.77     3014.17     99.77 o 
   5  -9   8        0.27        7.01     22.83 o 
   6  -9   8      826.80      732.40     53.12 o 
  -4  -8   8      620.72      613.11     57.48 o 
  -3  -8   8        0.48       42.04     33.24 o 
  -2  -8   8       28.98       17.00     25.48 o 
  -1  -8   8       58.60       58.70     21.48 o 
   0  -8   8     1098.53     1147.25     49.89 o 
   1  -8   8      259.28      286.10     24.34 o 
   2  -8   8     3842.17     3596.83    108.98 o 
   3  -8   8      344.05      321.83     29.18 o 
   4  -8   8      176.25      207.49     36.44 o 
   5  -8   8      259.43      276.96     28.17 o 
   6  -8   8       52.50       33.07     22.39 o 
   7  -8   8      910.95      921.44     43.63 o 
  -5  -7   8       29.57       -4.40     33.00 o 
  -4  -7   8      474.03      592.90     54.34 o 
  -3  -7   8      203.10      163.33     34.84 o 
  -2  -7   8     4309.54     4323.18    103.48 o 
  -1  -7   8      285.68      268.62     24.99 o 
   0  -7   8      694.61      677.33     38.18 o 
   1  -7   8      938.39      925.03     34.93 o 
   2  -7   8       84.91       49.20     23.84 o 
   3  -7   8        8.39        1.32     18.49 o 
   4  -7   8       10.35       10.69     35.98 o 
   5  -7   8     2616.98     2517.03     67.26 o 
   6  -7   8      148.16      182.86     24.72 o 
   7  -7   8     1309.12     1287.26     47.38 o 
  -5  -6   8       23.40      116.01     36.00 o 
  -4  -6   8     2561.89     2575.19     91.71 o 
  -3  -6   8        9.40       50.49     26.29 o 
  -2  -6   8       84.15       58.12     19.56 o 
  -1  -6   8      178.35      205.51     21.72 o 
   0  -6   8      535.43      545.90     33.92 o 
   1  -6   8     2502.93     2491.46     50.43 o 
   2  -6   8       10.46       -8.30     15.61 o 
   3  -6   8     5321.46     5147.29    101.44 o 
   4  -6   8      243.12      175.52     19.11 o 
   5  -6   8      537.35      521.51     27.79 o 
   6  -6   8      502.89      552.03     32.23 o 
   7  -6   8      162.04      162.11     20.14 o 
  -6  -5   8     1410.88     1307.07     96.49 o 
  -5  -5   8      464.71      433.65     47.34 o 
  -4  -5   8        2.41      -13.71     32.16 o 
  -3  -5   8      199.34      266.49     34.68 o 
  -2  -5   8      234.10      262.09     37.96 o 
  -1  -5   8     5949.37     5715.00     94.21 o 
   0  -5   8      533.32      571.94     29.99 o 
   1  -5   8     5467.13     5602.12     82.44 o 
   2  -5   8       26.64       22.20     10.79 o 
   3  -5   8      244.10      220.23     18.26 o 
   4  -5   8       22.73       13.40     13.64 o 
   5  -5   8      137.27      154.69     17.95 o 
   6  -5   8     1134.77     1157.92     59.57 o 
   7  -5   8        5.46        8.92     16.03 o 
   8  -5   8     1800.52     1885.53     67.13 o 
  -6  -4   8       22.21       10.39     30.41 o 
  -5  -4   8       69.43       30.30     29.27 o 
  -4  -4   8       75.92       89.89     23.56 o 
  -3  -4   8     7113.33     6989.76    123.55 o 
  -2  -4   8        5.02       56.51     14.68 o 
  -1  -4   8      415.61      448.13     27.37 o 
   0  -4   8      335.73      296.47     14.70 o 
   1  -4   8      217.53      202.87     13.46 o 
   2  -4   8     1223.48     1269.42     34.76 o 
   3  -4   8        5.26      -11.91     11.91 o 
   4  -4   8     4054.98     4104.29     72.35 o 
   5  -4   8       35.61       64.83     14.67 o 
   6  -4   8     1330.66     1298.14     36.30 o 
   7  -4   8       42.68       44.97     15.66 o 
   8  -4   8      277.89      312.14     30.44 o 
  -7  -3   8     1838.13     1914.17    116.00 o 
  -6  -3   8      170.73      208.98     37.76 o 
  -5  -3   8     3500.54     3495.17    106.87 o 
  -4  -3   8        0.22        2.51     18.80 o 
  -3  -3   8        2.77       11.05     16.53 o 
  -2  -3   8       93.21       97.21     14.06 o 
  -1  -3   8     2080.19     2133.43     35.14 o 
   0  -3   8     2774.18     2725.68     40.52 o 
   1  -3   8     1541.11     1475.86     27.65 o 
   2  -3   8     5781.77     5623.40     75.98 o 
   3  -3   8      169.23      160.25     15.30 o 
   4  -3   8      188.57      197.66     16.36 o 
   5  -3   8       20.58       34.41     14.19 o 
   6  -3   8      249.28      270.98     20.18 o 
   7  -3   8     1052.69     1032.21     53.36 o 
   8  -3   8        6.30        0.27     22.36 o 
  -7  -2   8     1235.94     1168.66     88.54 o 
  -6  -2   8      109.63       75.82     25.98 o 
  -5  -2   8      600.57      644.99     38.91 o 
  -4  -2   8      450.05      453.04     38.23 o 
  -3  -2   8       95.37       83.01     14.73 o 
  -2  -2   8     8694.40     8635.79    103.45 o 
  -1  -2   8      215.91      223.19     13.57 o 
   0  -2   8     3275.67     3197.56     54.65 o 
   1  -2   8      124.68      105.08     10.08 o 
   2  -2   8      332.23      330.82     19.47 o 
   3  -2   8       50.98       88.53     13.70 o 
   4  -2   8      414.51      435.56     22.14 o 
   5  -2   8     2371.69     2261.26     49.46 o 
   6  -2   8      337.75      370.69     23.76 o 
   7  -2   8     1877.11     1949.51     53.12 o 
   8  -2   8      121.04       82.39     32.88 o 
  -7  -1   8      117.02      127.28     35.33 o 
  -6  -1   8     1084.19     1038.58    100.64 o 
  -5  -1   8      131.03      105.05     21.42 o 
  -4  -1   8     2685.47     2761.05     71.07 o 
  -3  -1   8      227.40      217.89     15.73 o 
  -2  -1   8     1536.41     1576.19     31.00 o 
  -1  -1   8      139.39      133.76     11.09 o 
   0  -1   8      855.18      864.59     19.60 o 
   1  -1   8     2012.96     2041.41     33.05 o 
   2  -1   8     2158.87     2144.75     40.38 o 
   3  -1   8     6687.73     6628.64     99.86 o 
   4  -1   8     1126.75     1200.08     32.82 o 
   5  -1   8     1296.13     1227.23     35.29 o 
   6  -1   8       18.31       19.72     15.80 o 
   7  -1   8      577.51      613.66     32.33 o 
   8  -1   8      133.42      132.62     33.97 o 
  -8   0   8     1785.08     1794.20     86.91 o 
  -7   0   8      190.63      102.91     34.33 o 
  -6   0   8     1007.14     1095.58     47.23 o 
  -5   0   8        2.38       11.38     15.53 o 
  -4   0   8      179.74      205.92     20.24 o 
  -3   0   8       29.50       25.45     11.60 o 
  -2   0   8      177.92      206.91     14.35 o 
  -1   0   8     4307.10     4276.46     57.49 o 
   0   0   8       31.76       51.10      8.99 o 
   1   0   8     6839.81     6676.50    100.76 o 
   2   0   8     1221.40     1228.31     27.29 o 
   3   0   8        9.32       35.79     22.90 o 
   4   0   8       31.06       20.62     14.00 o 
   5   0   8     1369.25     1376.20     53.98 o 
   6   0   8      752.10      734.73     37.75 o 
   7   0   8       66.84       69.01     19.44 o 
  -8   1   8      268.66      289.19     44.18 o 
  -7   1   8        6.87       -6.63     23.05 o 
  -6   1   8      677.90      702.21     40.41 o 
  -5   1   8      289.36      302.94     20.29 o 
  -4   1   8       88.50       68.80     14.46 o 
  -3   1   8     5924.27     5795.28     94.39 o 
  -2   1   8      238.99      290.41     24.14 o 
  -1   1   8      970.13     1188.91     34.02 o 
   0   1   8     1702.35     1709.08     29.74 o 
   1   1   8      462.99      483.66     41.61 o 
   2   1   8       24.82       24.10     11.55 o 
   3   1   8     1337.56     1396.24     39.96 o 
   4   1   8     4073.55     3955.63     87.44 o 
   5   1   8      962.49     1020.34     33.45 o 
   6   1   8     1629.61     1714.04     51.06 o 
   7   1   8       15.33       29.75     47.16 o 
  -8   2   8      346.35      355.54     35.29 o 
  -7   2   8      890.11      910.64     45.93 o 
  -6   2   8        2.01       56.23     22.45 o 
  -5   2   8     5415.52     5395.13     89.90 o 
  -4   2   8      865.80      886.32     24.31 o 
  -3   2   8      193.52      341.74     25.85 o 
  -2   2   8        1.50        6.99      9.58 o 
  -1   2   8     5396.80     5196.47     71.60 o 
   0   2   8      577.93      561.53     21.09 o 
   1   2   8      212.10      193.66     13.58 o 
   2   2   8     5757.52     5744.67     83.71 o 
   3   2   8     1521.70     1530.38     38.23 o 
   4   2   8      468.92      431.43     28.39 o 
   5   2   8      199.12      183.85     27.26 o 
   6   2   8      695.50      720.73     42.76 o 
   7   2   8      136.69      115.01     27.47 o 
  -8   3   8      198.91      224.30     32.53 o 
  -7   3   8     1471.44     1557.78     57.89 o 
  -6   3   8      456.18      419.39     39.57 o 
  -5   3   8      485.29      654.96     55.74 o 
  -4   3   8      157.53      129.48     19.02 o 
  -3   3   8     1502.55     1448.74     33.18 o 
  -2   3   8     4614.98     4542.88     70.50 o 
  -1   3   8      116.90      102.90     11.78 o 
   0   3   8     4127.44     4046.43     55.20 o 
   1   3   8     1503.72     1473.74     34.00 o 
   2   3   8      144.95      177.43     14.52 o 
   3   3   8       47.31       64.00     16.86 o 
   4   3   8      960.65      917.37     46.80 o 
   5   3   8      450.26      409.03     37.50 o 
   6   3   8      146.93      158.49     52.22 o 
   7   3   8     1087.82     1108.96    113.47 o 
  -8   4   8       23.14      -20.17     25.27 o 
  -7   4   8      738.94      815.25     63.46 o 
  -6   4   8      278.50      271.23     62.16 o 
  -5   4   8       73.75       44.43     19.79 o 
  -4   4   8     3280.52     3200.78     71.45 o 
  -3   4   8     1968.61     2006.95     40.61 o 
  -2   4   8     1712.11     1755.03     37.36 o 
  -1   4   8      623.77      624.95     22.60 o 
   0   4   8     2593.31     2786.82     45.44 o 
   1   4   8      931.70      937.52     24.00 o 
   2   4   8      951.25      916.98     41.62 o 
   3   4   8     2669.37     2568.23     71.06 o 
   4   4   8      366.07      399.69     37.09 o 
   5   4   8      602.38      787.49    133.89 o 
   6   4   8      568.43      508.11     44.97 o 
  -8   5   8      673.05      723.26     70.14 o 
  -7   5   8       71.62       80.71     34.57 o 
  -6   5   8     1838.37     1819.88    195.68 o 
  -5   5   8     1041.52     1136.70     59.33 o 
  -4   5   8       72.85       67.70     20.63 o 
  -3   5   8      130.91      175.05     22.48 o 
  -2   5   8     2062.45     2156.78     47.11 o 
  -1   5   8     1661.04     1646.17     32.74 o 
   0   5   8      216.91      231.78     16.24 o 
   1   5   8     3734.76     3619.46     72.53 o 
   2   5   8      769.53      738.89     37.10 o 
   4   5   8      374.48      348.11     73.00 o 
   5   5   8      898.14      844.88     73.00 o 
   6   5   8      120.21       69.25     29.88 o 
  -7   6   8      208.63      198.15     39.41 o 
  -6   6   8      412.73      381.18     43.31 o 
  -5   6   8      123.61      154.57     33.19 o 
  -4   6   8      653.13      726.16     38.15 o 
  -3   6   8      851.09      851.95     35.08 o 
  -2   6   8      453.57      491.17     29.86 o 
  -1   6   8     2881.40     3107.50     67.76 o 
   0   6   8     4132.58     4258.17    140.67 o 
   1   6   8     1249.44     1258.89     39.06 o 
   2   6   8       52.77       90.07     22.63 o 
   3   6   8      723.73      730.28     48.71 o 
   4   6   8      626.96      631.67     70.11 o 
   5   6   8      312.45      376.55     58.54 o 
  -7   7   8      243.47      236.82     41.54 o 
  -6   7   8       43.54       -6.72     31.01 o 
  -5   7   8     1309.11     1284.91     65.79 o 
  -4   7   8     1203.90     1211.55     48.53 o 
  -3   7   8      925.55     1187.38     64.46 o 
  -2   7   8      252.43      223.14     23.45 o 
  -1   7   8     1947.43     1776.86     57.68 o 
   0   7   8      571.63      592.77     36.39 o 
   1   7   8     1221.61     1192.87     84.20 o 
   2   7   8     1197.05     1175.89     84.56 o 
   3   7   8     2846.26     2843.24    140.57 o 
   4   7   8      169.26      233.80     53.84 o 
   5   7   8      700.49      570.96     75.53 o 
  -7   8   8      759.00      830.05     61.92 o 
  -6   8   8      583.26      613.64     55.29 o 
  -5   8   8       95.66      159.69     35.49 o 
  -4   8   8      527.03      541.32     38.94 o 
  -3   8   8      907.20      888.74     55.59 o 
  -2   8   8      106.30      118.63     26.27 o 
  -1   8   8        3.55       -3.67     21.43 o 
   0   8   8     2779.84     2708.95     75.07 o 
   1   8   8     1003.35     1015.08     83.48 o 
   2   8   8       46.71       21.68     43.00 o 
   3   8   8      343.43      302.10     57.82 o 
   4   8   8      695.90      668.89     81.31 o 
  -6   9   8        6.46      -19.65     33.41 o 
  -5   9   8      438.69      393.82     36.13 o 
  -4   9   8     1197.56     1330.52     68.94 o 
  -3   9   8     2130.67     2146.29     85.60 o 
  -2   9   8      317.04      314.28     66.13 o 
  -1   9   8     1325.72     1281.44     66.43 o 
   0   9   8      160.15      157.82     35.26 o 
   1   9   8        4.52      -14.09     41.56 o 
   2   9   8      345.62      316.56     63.96 o 
   3   9   8      332.06      331.74     66.49 o 
  -6  10   8      584.61      575.74     57.45 o 
  -5  10   8     1908.15     1937.14     66.08 o 
  -4  10   8        6.17      -25.34     25.34 o 
  -3  10   8      486.61      494.96     51.68 o 
  -2  10   8     1104.88     1096.54     64.73 o 
  -1  10   8      253.69      212.33     41.42 o 
   0  10   8       44.84       33.61     50.95 o 
   1  10   8      575.25      526.87     78.78 o 
   2  10   8      698.71      623.36     87.81 o 
  -5  11   8       31.90       18.39     71.73 o 
  -4  11   8      512.15      527.49     44.17 o 
  -3  11   8       19.69       41.13     30.75 o 
  -2  11   8      193.18      254.81     67.76 o 
  -1  11   8      708.82      743.69     92.87 o 
   0  11   8      865.47      712.98     95.76 o 
   1  11   8        0.74      -15.90     54.93 o 
   0 -11   9      968.28     1028.99     71.19 o 
   1 -11   9      864.45      792.40     51.85 o 
   2 -11   9      187.19       85.33     80.04 o 
   3 -11   9      546.87      560.41     55.56 o 
   4 -11   9      650.36      644.04     59.54 o 
  -2 -10   9      745.87      774.79     65.91 o 
  -1 -10   9     1825.16     1930.33    211.76 o 
   0 -10   9       54.97       50.62     41.22 o 
   1 -10   9      465.46      464.93     54.02 o 
   2 -10   9      777.38      780.41     59.85 o 
   3 -10   9        8.80        2.63     32.58 o 
   4 -10   9       23.94      -19.61     32.88 o 
   5 -10   9      557.27      573.07     53.15 o 
  -3  -9   9      860.88      908.20     67.54 o 
  -2  -9   9     1173.18     1173.11     68.71 o 
  -1  -9   9      228.71      243.16     32.62 o 
   0  -9   9      806.94      893.88     70.13 o 
   1  -9   9      365.74      415.43     89.62 o 
   2  -9   9     1037.45     1007.82     59.70 o 
   3  -9   9      765.38      732.02     53.43 o 
   4  -9   9     1433.17     1432.69     68.94 o 
   5  -9   9       92.23       62.29     33.31 o 
   6  -9   9      190.56      166.84     29.44 o 
  -4  -8   9     1045.23     1166.54     71.29 o 
  -3  -8   9       11.99        0.21     58.00 o 
  -2  -8   9       27.53       32.40     45.17 o 
  -1  -8   9      952.82      955.52     42.77 o 
   0  -8   9     1472.13     1543.98     44.03 o 
   1  -8   9        3.33       -4.35     21.18 o 
   2  -8   9     1298.72     1287.63     63.09 o 
   3  -8   9      441.23      352.61     39.73 o 
   4  -8   9      620.46      561.64     65.09 o 
   5  -8   9      131.95      110.13     29.49 o 
   6  -8   9      112.36       77.99     25.62 o 
  -5  -7   9       20.05      -32.52     48.42 o 
  -4  -7   9      988.84     1010.10    115.82 o 
  -3  -7   9      840.21      898.31     59.66 o 
  -2  -7   9     2483.89     2565.82    107.26 o 
  -1  -7   9      130.29      131.65     23.56 o 
   0  -7   9       56.74       48.34     19.09 o 
   1  -7   9     1111.26     1014.08     44.36 o 
   2  -7   9      547.59      525.93     43.31 o 
   3  -7   9      231.07      211.21     32.75 o 
   4  -7   9      221.29      211.88     29.33 o 
   5  -7   9     2182.26     2200.99     64.43 o 
   6  -7   9       34.82       54.27     23.55 o 
   7  -7   9      462.01      502.57     37.67 o 
  -5  -6   9      210.55      222.51     42.15 o 
  -4  -6   9     1503.81     1518.47     72.68 o 
  -3  -6   9      653.34      761.04     54.30 o 
  -2  -6   9       48.14       51.86     27.07 o 
  -1  -6   9       97.86      129.54     21.68 o 
   0  -6   9      519.22      481.26     30.47 o 
   1  -6   9     2094.30     2140.12     47.70 o 
   2  -6   9       21.11       31.59     18.62 o 
   3  -6   9     2546.09     2479.23     68.03 o 
   4  -6   9      347.25      307.37     68.62 o 
   5  -6   9       25.65       69.53     21.80 o 
   6  -6   9      221.24      203.04     25.98 o 
   7  -6   9      134.87      188.81     25.94 o 
  -6  -5   9      345.15      348.29     47.84 o 
  -5  -5   9      613.40      646.55    134.97 o 
  -4  -5   9       97.76       70.89     32.31 o 
  -3  -5   9        2.96       -7.37     24.35 o 
  -2  -5   9      606.41      605.44     36.56 o 
  -1  -5   9     3413.94     3561.08     75.50 o 
   0  -5   9       25.70       60.61     15.38 o 
   1  -5   9     2966.38     3097.34     59.53 o 
   2  -5   9      840.60      836.76     31.45 o 
   3  -5   9      135.61      135.49     17.92 o 
   4  -5   9       23.73       36.97     16.33 o 
   5  -5   9      167.95      153.23     19.82 o 
   6  -5   9     2432.79     2391.43     55.71 o 
   7  -5   9       98.52      126.88     20.54 o 
  -6  -4   9        2.46      -22.20     32.52 o 
  -5  -4   9      981.43     1138.01    110.22 o 
  -4  -4   9      124.83      145.39     48.42 o 
  -3  -4   9     2759.11     2862.09     76.64 o 
  -2  -4   9      406.49      370.11     25.67 o 
  -1  -4   9      626.39      900.14     48.80 o 
   0  -4   9     1068.58     1051.51     26.05 o 
   1  -4   9      110.64      128.36     13.01 o 
   2  -4   9     1827.94     1724.27     33.84 o 
   3  -4   9     1388.20     1378.12     37.15 o 
   4  -4   9     3306.08     3414.48     65.13 o 
   5  -4   9       66.39       67.59     16.98 o 
   6  -4   9      459.22      478.15     27.58 o 
   7  -4   9      185.52      184.70     20.73 o 
  -6  -3   9       33.83       -6.14     44.81 o 
  -5  -3   9     1172.37     1373.56     89.26 o 
  -4  -3   9     1137.31     1170.11     83.11 o 
  -3  -3   9        9.74       66.64     19.54 o 
  -2  -3   9        3.20        6.85     18.03 o 
  -1  -3   9       12.78        6.23     10.35 o 
   0  -3   9     4965.47     4808.68     64.43 o 
   1  -3   9     1035.46      978.44     24.10 o 
   2  -3   9     4572.16     4478.40     64.81 o 
   3  -3   9      927.49      934.72     30.97 o 
   4  -3   9       15.71       22.18     13.80 o 
   5  -3   9       95.49       72.86     16.84 o 
   6  -3   9       14.58       38.82     16.83 o 
   7  -3   9      888.35      944.10     36.25 o 
  -7  -2   9      328.96      314.03     62.16 o 
  -6  -2   9      521.96      533.02     70.11 o 
  -5  -2   9        3.17       34.36     32.34 o 
  -4  -2   9      651.55      604.75     36.44 o 
  -3  -2   9      230.53      242.20     22.79 o 
  -2  -2   9     8994.90     8932.21    115.69 o 
  -1  -2   9        3.37        4.57      9.95 o 
   0  -2   9     1109.93     1105.63     23.81 o 
   1  -2   9     2665.51     2591.15     40.65 o 
   2  -2   9      451.99      435.82     19.90 o 
   3  -2   9       80.98       79.14     15.22 o 
   4  -2   9      150.51      145.60     17.27 o 
   5  -2   9     4907.58     5033.02     93.45 o 
   6  -2   9      256.70      284.06     24.05 o 
   7  -2   9      632.41      714.66     32.46 o 
  -7  -1   9       35.47       71.06     33.84 o 
  -6  -1   9     2041.26     2060.49     80.94 o 
  -5  -1   9      471.56      464.36     36.07 o 
  -4  -1   9     2791.46     2591.60     70.23 o 
  -3  -1   9      211.06      230.88     21.82 o 
  -2  -1   9      310.93      304.06     16.96 o 
  -1  -1   9      317.28      324.05     17.93 o 
   0  -1   9      594.06      606.43     18.25 o 
   1  -1   9     2158.76     2251.72     36.61 o 
   2  -1   9       44.18       56.31     10.50 o 
   3  -1   9     6504.78     6584.89    107.99 o 
   4  -1   9      106.51      110.23     17.53 o 
   5  -1   9      863.37     1244.34    105.91 o 
   6  -1   9      229.08      186.74     23.99 o 
   7  -1   9      825.76      776.67     38.53 o 
  -7   0   9        1.69      -29.47     29.47 o 
  -6   0   9      871.57      797.12     64.47 o 
  -5   0   9      535.32      552.68     39.66 o 
  -4   0   9      196.47      214.51     43.24 o 
  -3   0   9       29.15       35.14     13.05 o 
  -2   0   9      354.94      362.19     22.69 o 
  -1   0   9     4401.13     4482.93     65.19 o 
   0   0   9      303.15      326.38     19.08 o 
   1   0   9     7951.69     7993.91    113.36 o 
   2   0   9        2.72        8.39     12.69 o 
   4   0   9       17.86       17.19     20.90 o 
   5   0   9      716.69      688.27     34.52 o 
   6   0   9     2052.30     2047.34     58.58 o 
   7   0   9        3.85       14.89     20.91 o 
  -7   1   9      362.31      338.53     34.59 o 
  -6   1   9      370.95      366.85     33.08 o 
  -5   1   9     1271.41     1240.82     40.93 o 
  -4   1   9       49.27       47.77     19.98 o 
  -3   1   9     5748.29     5824.64    127.26 o 
  -2   1   9      500.72      498.64     18.50 o 
  -1   1   9     1363.95     1501.46     30.30 o 
   0   1   9     1546.08     1467.87     28.38 o 
   1   1   9       36.40       87.95     17.94 o 
   2   1   9      576.35      544.23     29.56 o 
   3   1   9      318.54      320.27     26.76 o 
   4   1   9     3793.78     3793.53    118.59 o 
   5   1   9      482.29      450.78     31.18 o 
   6   1   9     1035.14     1066.45     43.51 o 
   7   1   9       80.28       35.26     26.59 o 
  -7   2   9     1449.39     1516.36     58.90 o 
  -6   2   9      137.29      204.95     28.63 o 
  -5   2   9     3911.12     3985.73     81.52 o 
  -4   2   9        4.86       -4.37     15.01 o 
  -3   2   9       39.58       57.43     26.56 o 
  -2   2   9      835.01      824.02     24.60 o 
  -1   2   9     2477.47     2551.20     43.73 o 
   0   2   9     2283.14     2119.39     41.17 o 
   1   2   9     1254.80     1212.89     31.81 o 
   2   2   9     5946.43     5644.54    108.39 o 
   3   2   9      335.63      304.08     23.85 o 
   4   2   9        9.78      -24.75     24.75 o 
   5   2   9       80.60       88.67     55.11 o 
   6   2   9      303.13      368.79     37.42 o 
   7   2   9      798.64      820.58     59.08 o 
  -7   3   9      657.64      630.48     45.63 o 
  -6   3   9       41.38       31.08     23.94 o 
  -5   3   9      187.72      252.89     30.77 o 
  -4   3   9       60.96       59.82     17.82 o 
  -3   3   9     1087.78     1073.84     33.52 o 
  -2   3   9     9011.34     8821.19    114.93 o 
  -1   3   9      463.47      456.39     19.70 o 
   0   3   9     3087.28     3058.72     46.19 o 
   1   3   9       69.07       75.65     12.11 o 
   2   3   9      429.85      455.98     27.08 o 
   3   3   9       35.37       37.31     20.41 o 
   4   3   9      215.34      232.91     38.30 o 
   5   3   9     2419.83     2521.87     84.28 o 
   6   3   9      110.37      120.62     30.26 o 
  -7   4   9      161.93      184.51     31.17 o 
  -6   4   9      753.30      770.48     57.42 o 
  -5   4   9       52.91       77.69     29.90 o 
  -4   4   9     5144.70     5243.60    115.80 o 
  -3   4   9     1373.70     1385.48     52.57 o 
  -2   4   9      106.34      118.62     19.01 o 
  -1   4   9       80.55       92.23     13.05 o 
   0   4   9      310.14      325.85     17.66 o 
   1   4   9      119.90      159.00     15.21 o 
   2   4   9       77.45       54.00     20.13 o 
   3   4   9     6245.19     6321.60    165.43 o 
   4   4   9       23.65       46.87     57.64 o 
   5   4   9      660.27      815.11     50.78 o 
   6   4   9        0.79      -12.70     32.34 o 
  -7   5   9       17.34       28.77     34.23 o 
  -6   5   9     2306.07     2043.62     84.17 o 
  -5   5   9       46.32      101.22     32.94 o 
  -4   5   9      426.11      423.38     66.49 o 
  -3   5   9      104.40       94.47     19.50 o 
  -2   5   9      485.51      526.22     30.38 o 
  -1   5   9     1982.61     1999.30     47.79 o 
   0   5   9     2086.16     2114.08     52.87 o 
   1   5   9     2204.48     2179.97     48.50 o 
   2   5   9       21.88       23.01     20.42 o 
   3   5   9       12.18       55.62     27.94 o 
   4   5   9       18.73       45.31     28.66 o 
   5   5   9      524.73      435.09     62.16 o 
  -7   6   9       12.20       31.30     34.73 o 
  -6   6   9      880.41     1046.76     64.78 o 
  -5   6   9       81.88       55.14     31.79 o 
  -4   6   9        2.74       -5.24     21.39 o 
  -3   6   9     4872.40     4608.10    157.42 o 
  -2   6   9       23.89       54.21     18.92 o 
  -1   6   9     1228.30     1268.17     68.77 o 
   0   6   9     1091.32     1091.47     45.59 o 
   1   6   9     1374.51     1305.99     48.86 o 
   2   6   9       73.26       59.38     29.01 o 
   3   6   9      374.91      314.75     56.73 o 
   4   6   9     1769.61     1684.70    106.60 o 
   5   6   9      388.55      435.09     65.05 o 
  -7   7   9      878.98      867.06     65.23 o 
  -6   7   9        8.04       10.13     34.62 o 
  -5   7   9     2095.98     2128.43    132.80 o 
  -4   7   9       45.28       18.76     23.07 o 
  -3   7   9      511.28      414.96     43.66 o 
  -2   7   9       21.94        5.62     22.29 o 
  -1   7   9     1572.84     1408.97     65.50 o 
   0   7   9      619.92      609.30     53.07 o 
   1   7   9        0.07      -13.01     41.92 o 
   2   7   9     2530.97     2567.16    134.79 o 
   3   7   9      995.06      901.97     85.64 o 
   4   7   9      391.48      356.67     63.60 o 
  -6   8   9       13.21      -26.29     34.25 o 
  -5   8   9      403.37      397.54     48.16 o 
  -4   8   9      256.81      329.34     46.80 o 
  -3   8   9      453.26      429.58     46.08 o 
  -2   8   9     1102.41     1278.14     76.43 o 
  -1   8   9      107.67       98.52     27.22 o 
   0   8   9     1266.38     1443.99     84.38 o 
   1   8   9     1031.42     1089.89     93.23 o 
   2   8   9        8.66      -22.77     45.53 o 
   3   8   9       15.33        9.76     48.06 o 
  -6   9   9      258.36      308.12     48.20 o 
  -5   9   9       70.40       95.08     28.64 o 
  -4   9   9     2119.46     1987.10     86.33 o 
  -3   9   9      768.59      719.86    117.26 o 
  -2   9   9      329.65      341.68     52.76 o 
  -1   9   9      337.78      333.63     35.51 o 
   0   9   9     1101.31     1049.77     91.43 o 
   1   9   9      252.28      243.56     61.07 o 
   2   9   9      383.22      449.18     72.27 o 
   3   9   9      683.09      711.53     89.98 o 
  -5  10   9      484.39      479.43     42.43 o 
  -4  10   9        1.10        9.02     37.69 o 
  -3  10   9        3.39       25.54     51.31 o 
  -2  10   9      699.22      765.41     59.79 o 
  -1  10   9      781.86      707.20     83.84 o 
   0  10   9        7.31       10.84     54.21 o 
   1  10   9     1295.27     1402.11    114.55 o 
  -4  11   9      207.31      132.26     65.41 o 
  -3  11   9      500.90      489.51     55.31 o 
  -2  11   9      307.84      309.33     73.72 o 
   0  11   9      646.13      835.12    102.99 o 
   1 -11  10      414.11      524.54     57.78 o 
   2 -11  10       77.33      101.60     65.95 o 
   3 -11  10       10.76       20.81     35.59 o 
  -1 -10  10      650.39      869.45     94.68 o 
   0 -10  10      105.36      141.81     44.29 o 
   1 -10  10       55.36       38.47     36.37 o 
   2 -10  10      635.23      642.93     57.19 o 
   3 -10  10      449.13      491.10     51.99 o 
   4 -10  10      151.77      111.67     38.74 o 
   5 -10  10      774.03      909.56     95.04 o 
  -2  -9  10      634.98      613.85     59.37 o 
  -1  -9  10      151.48      130.14     66.67 o 
   0  -9  10      354.13      287.82     35.60 o 
   1  -9  10     1644.58     1694.33     79.57 o 
   2  -9  10      829.06      799.03     59.60 o 
   3  -9  10      593.17      642.67     54.17 o 
   4  -9  10      415.89      431.11     46.80 o 
   5  -9  10      668.90      628.78     55.44 o 
  -3  -8  10      129.95      149.41     63.96 o 
  -2  -8  10       20.17       35.19     50.41 o 
  -1  -8  10     1853.52     1989.09     53.94 o 
   0  -8  10      998.60     1074.82     52.03 o 
   1  -8  10      116.88       45.61     33.21 o 
   2  -8  10      152.97      152.10     36.50 o 
   3  -8  10      512.09      588.88     83.84 o 
   4  -8  10      977.05      888.68     57.75 o 
   5  -8  10       53.80       68.96     48.24 o 
   6  -8  10      607.00      609.51     49.85 o 
  -4  -7  10      338.52      365.13     49.81 o 
  -3  -7  10      729.12      819.12     61.83 o 
  -2  -7  10      624.63      590.14     42.87 o 
  -1  -7  10      833.37      930.80     41.63 o 
   0  -7  10       32.89       31.73     20.60 o 
   1  -7  10      552.30      471.18     47.27 o 
   2  -7  10     1016.72      941.96     57.91 o 
   3  -7  10     1003.46     1084.19     91.06 o 
   4  -7  10      897.52      903.86     44.98 o 
   5  -7  10      948.95      957.38     46.50 o 
   6  -7  10       70.53       61.13     25.48 o 
  -5  -6  10      137.27      231.18     45.49 o 
  -4  -6  10      690.71      700.51     59.62 o 
  -3  -6  10     1324.75     1399.14     69.48 o 
  -2  -6  10      126.52      121.60     33.35 o 
  -1  -6  10       18.48        2.57     19.81 o 
   0  -6  10     2552.64     2468.76     61.95 o 
   1  -6  10     1748.01     1750.33     58.26 o 
   2  -6  10      108.65      161.04     25.38 o 
   3  -6  10      700.57      740.26     46.21 o 
   4  -6  10     1086.86     1077.85     46.16 o 
   5  -6  10       94.80       98.26     30.78 o 
   6  -6  10      343.64      303.75     36.25 o 
   7  -6  10      346.08      334.82     51.32 o 
  -5  -5  10      485.67      500.50     52.94 o 
  -4  -5  10      802.05      893.50     60.15 o 
  -3  -5  10      227.36      340.41     57.82 o 
  -2  -5  10     1194.42     1138.00     42.23 o 
  -1  -5  10     1827.15     1814.11     52.05 o 
   0  -5  10      139.40      137.91     21.64 o 
   1  -5  10      426.05      529.14     63.77 o 
   2  -5  10     2237.60     2178.96     58.77 o 
   3  -5  10       55.72       82.65     26.68 o 
   4  -5  10       97.51       82.99     22.49 o 
   5  -5  10      639.27      693.59     38.95 o 
   6  -5  10     3484.13     3510.42    137.71 o 
   7  -5  10       31.28       32.86     46.80 o 
  -6  -4  10      263.14      314.75     66.85 o 
  -5  -4  10      766.67      893.66     86.01 o 
  -4  -4  10       79.17      130.82     47.70 o 
  -3  -4  10     1208.56     1238.82     62.21 o 
  -2  -4  10      285.88      312.21     26.01 o 
  -1  -4  10      359.64      469.88     42.59 o 
   0  -4  10     1824.89     1737.87     48.58 o 
   1  -4  10      704.06      760.30     27.71 o 
   2  -4  10     1259.21     1293.59     51.20 o 
   3  -4  10     1172.28     1245.28     49.80 o 
   4  -4  10     3779.83     3679.43     77.14 o 
   5  -4  10       76.32       89.37     19.64 o 
   6  -4  10       87.27      119.14     24.77 o 
   7  -4  10      850.72      916.10     43.16 o 
  -6  -3  10       14.88        7.23     47.70 o 
  -5  -3  10      263.79      303.55     59.26 o 
  -4  -3  10     1333.99     1311.96     64.95 o 
  -3  -3  10       32.17       74.62     22.38 o 
  -2  -3  10        0.19      -15.87     15.87 o 
  -1  -3  10     1056.73     1062.05     46.57 o 
   0  -3  10     3040.89     2923.82     58.97 o 
   1  -3  10      267.26      291.00     16.81 o 
   2  -3  10     5281.28     5233.54     92.19 o 
   3  -3  10      735.96      722.02     29.65 o 
   4  -3  10       15.92       20.13     16.88 o 
   5  -3  10      461.13      428.62     36.30 o 
   6  -3  10     1040.76     1115.87     39.14 o 
   7  -3  10      361.74      345.60     30.81 o 
  -6  -2  10      549.01      577.07     77.33 o 
  -5  -2  10      421.57      437.62     45.57 o 
  -4  -2  10      187.44      183.39     34.86 o 
  -3  -2  10      691.97      619.03     44.94 o 
  -2  -2  10     7245.83     7075.11    127.32 o 
  -1  -2  10       98.57       97.09     14.68 o 
   0  -2  10       50.74       38.21     11.54 o 
   1  -2  10      659.35      667.55     21.37 o 
   2  -2  10       98.74       92.46     16.75 o 
   3  -2  10       23.85       37.39     15.69 o 
   4  -2  10     1675.94     1546.21     41.54 o 
   5  -2  10     3186.87     3154.40     68.68 o 
   6  -2  10       17.73       74.01     19.90 o 
   7  -2  10      306.13      287.69     29.41 o 
  -7  -1  10      178.52      214.49     43.55 o 
  -6  -1  10     1212.40     1221.43     67.20 o 
  -5  -1  10     1181.67     1122.92     59.89 o 
  -4  -1  10     2918.61     2701.35    213.57 o 
  -3  -1  10     2033.63     2036.04     55.47 o 
  -2  -1  10      138.36      114.35     17.55 o 
  -1  -1  10       17.57       18.51     10.92 o 
   0  -1  10      434.36      457.63     22.31 o 
   1  -1  10     1543.85     1548.09     30.58 o 
   2  -1  10      729.75      783.44     33.35 o 
   3  -1  10     3980.90     4069.93    137.52 o 
   4  -1  10      709.59      819.87     34.68 o 
   5  -1  10      541.46      710.23     73.96 o 
   6  -1  10      115.80      123.12     25.18 o 
   7  -1  10        0.69       28.51     22.95 o 
  -7   0  10      174.37      194.53     40.23 o 
  -6   0  10      958.80      964.39     84.92 o 
  -5   0  10      809.30      780.06     53.24 o 
  -4   0  10        4.90       -9.72     20.84 o 
  -3   0  10       68.08       77.95     21.70 o 
  -2   0  10     1049.81     1091.97     33.47 o 
  -1   0  10     2125.30     2175.56     40.08 o 
   0   0  10       72.02       47.19     11.86 o 
   1   0  10     3662.95     3769.67     57.81 o 
   2   0  10     1001.90     1012.58     36.29 o 
   3   0  10       69.00       55.53     21.95 o 
   4   0  10        6.77       -9.10     25.62 o 
   5   0  10        7.55        6.97     20.59 o 
   6   0  10     1686.45     1526.23     53.34 o 
   7   0  10      174.36      212.18     41.49 o 
  -7   1  10      629.68      586.09     55.71 o 
  -6   1  10        3.56       23.76     30.02 o 
  -5   1  10     1510.03     1499.84     63.75 o 
  -4   1  10      263.54      249.12     23.50 o 
  -3   1  10     2622.20     2714.69     72.55 o 
  -2   1  10       58.77       74.82     12.99 o 
  -1   1  10     1224.89     1317.49     32.81 o 
   0   1  10      666.59      684.73     28.17 o 
   1   1  10       90.85       72.73     13.47 o 
   2   1  10     2028.79     2049.01     54.51 o 
   3   1  10      306.36      275.58     28.22 o 
   4   1  10      907.66      988.80     42.16 o 
   5   1  10       18.44       11.08     21.57 o 
   6   1  10      453.64      444.68     38.38 o 
  -7   2  10     1154.05     1132.54     68.78 o 
  -6   2  10      120.10      154.62     36.30 o 
  -5   2  10      980.93      982.52    107.33 o 
  -4   2  10      769.19      782.30     35.49 o 
  -3   2  10      628.90      609.61     29.42 o 
  -2   2  10      186.20      213.09     24.12 o 
  -1   2  10      227.49      262.86     16.86 o 
   0   2  10     9052.03     8962.81    138.07 o 
   1   2  10       13.78       14.43     14.05 o 
   2   2  10     2647.80     2689.41     76.08 o 
   3   2  10       66.94      115.79     24.46 o 
   4   2  10        1.75       -2.84     24.80 o 
   5   2  10      156.97      116.57     30.80 o 
   6   2  10        1.95       31.88     29.63 o 
  -7   3  10      386.93      389.41     48.68 o 
  -6   3  10      109.57       94.14     37.04 o 
  -5   3  10       55.05       25.54     30.61 o 
  -4   3  10       18.13       52.34     19.55 o 
  -3   3  10       30.84       18.08     15.54 o 
  -2   3  10     5437.11     5543.82    115.32 o 
  -1   3  10        8.19       10.08     16.46 o 
   0   3  10     2209.44     2082.59     47.55 o 
   1   3  10     2458.13     2349.77     96.58 o 
   2   3  10       53.44       51.77     21.87 o 
   3   3  10      314.79      246.33     33.95 o 
   4   3  10      150.31      165.71     33.97 o 
   5   3  10     2490.71     2493.80    128.65 o 
   6   3  10       39.20       14.41     28.98 o 
  -7   4  10      204.11      249.05     43.44 o 
  -6   4  10     1325.99     1161.56    210.86 o 
  -5   4  10       28.70       30.54     31.17 o 
  -4   4  10     1617.57     1792.03     59.61 o 
  -3   4  10       73.68       35.25     18.57 o 
  -2   4  10        9.18       10.74     18.06 o 
  -1   4  10      545.16      473.24     30.03 o 
   0   4  10        4.57        9.00     15.63 o 
   1   4  10     1344.92     1205.75     48.82 o 
   2   4  10       90.65       93.47     40.77 o 
   3   4  10     3696.30     3928.07    172.73 o 
   4   4  10        0.22        0.37     33.07 o 
   5   4  10      423.07      419.91     65.05 o 
  -7   5  10        7.88       -1.13     36.89 o 
  -6   5  10      519.97      431.05     48.16 o 
  -5   5  10      422.87      369.32     44.83 o 
  -4   5  10       39.90       56.54     24.47 o 
  -3   5  10      204.05      192.17     27.93 o 
  -2   5  10       68.57       61.68     23.69 o 
  -1   5  10     3939.72     3768.81     93.69 o 
   0   5  10      136.85      117.94     23.65 o 
   1   5  10     2303.55     2364.07    124.31 o 
   2   5  10      147.22      181.05     51.68 o 
   3   5  10      176.97      113.47     50.23 o 
   4   5  10       53.57      100.82     49.15 o 
   5   5  10       57.54      105.52     52.76 o 
  -7   6  10      252.78      229.15     46.31 o 
  -6   6  10       64.38       28.67     56.01 o 
  -5   6  10      702.52      705.97     54.82 o 
  -4   6  10      395.54      435.29     38.80 o 
  -3   6  10     4800.68     4537.26    134.13 o 
  -2   6  10       17.44       26.15     24.20 o 
  -1   6  10      451.40      510.58     98.63 o 
   0   6  10      522.51      568.56     40.22 o 
   1   6  10       16.93       17.71     45.17 o 
   2   6  10      352.71      434.36     66.49 o 
   3   6  10      180.19      181.77     55.65 o 
   4   6  10     1423.14     1477.99    104.80 o 
  -6   7  10      165.93      142.15     41.05 o 
  -5   7  10     1228.06     1285.53     71.17 o 
  -4   7  10       64.44       40.73     36.32 o 
  -3   7  10       20.85      -20.98     31.66 o 
  -2   7  10       25.92       -7.81     24.77 o 
  -1   7  10       64.30      105.83     27.12 o 
   0   7  10      668.84      710.69     52.57 o 
   1   7  10      146.08      109.86     48.78 o 
   2   7  10     2545.07     2486.93    135.15 o 
   3   7  10       18.73       27.10     49.87 o 
   4   7  10      155.40      134.43     58.54 o 
  -6   8  10        3.43      -37.40     37.40 o 
  -5   8  10      527.44      555.77     57.33 o 
  -4   8  10      107.61       45.53     40.11 o 
  -3   8  10       26.96       22.12     33.77 o 
  -2   8  10     2561.86     2608.95    100.28 o 
  -1   8  10       11.33       46.56     27.36 o 
   0   8  10      940.42     1011.47     91.06 o 
   1   8  10       24.03      -29.63     45.17 o 
   2   8  10       36.95       75.53     55.65 o 
   3   8  10        1.51        9.76     52.04 o 
  -5   9  10       19.21        8.37     42.82 o 
  -4   9  10     1841.67     1825.11     87.36 o 
  -3   9  10       74.54       36.38     56.01 o 
  -2   9  10      106.01       98.55     45.89 o 
  -1   9  10        4.13        2.15     34.87 o 
   0   9  10      230.76      114.55     60.71 o 
   1   9  10      443.25      456.41     76.61 o 
   2   9  10       43.18      -19.88     54.21 o 
  -4  10  10       44.62      113.59     44.70 o 
  -3  10  10        0.41        5.45     36.68 o 
  -2  10  10      245.63      297.41     68.30 o 
  -1  10  10     1237.92     1297.31    105.16 o 
   0  10  10      185.61      208.15     62.88 o 
   0 -10  11       54.86        7.95     58.54 o 
   1 -10  11      129.50      109.46     52.94 o 
   2 -10  11      167.73      102.31     42.05 o 
   3 -10  11     1281.85     1210.28     74.37 o 
  -2  -9  11      114.19       89.26     59.26 o 
  -1  -9  11      459.02      508.74     55.34 o 
   0  -9  11        6.13        2.97     38.57 o 
   1  -9  11     1952.11     2033.95     90.94 o 
   2  -9  11       34.51       45.35     35.77 o 
   3  -9  11      454.24      513.34     53.64 o 
   4  -9  11       92.05       87.54     37.40 o 
   5  -9  11      759.71      945.05    151.96 o 
  -3  -8  11      894.27     1043.18     71.35 o 
  -2  -8  11       16.08      -32.57     32.57 o 
  -1  -8  11     1229.59     1349.06     74.14 o 
   0  -8  11      374.38      284.11     36.13 o 
   1  -8  11      140.36       47.45     76.97 o 
   2  -8  11       29.87       14.34     32.95 o 
   3  -8  11      355.61      421.25     46.96 o 
   4  -8  11      840.29      835.88     59.85 o 
   5  -8  11       39.34       -1.12     32.52 o 
  -4  -7  11       52.30      105.88     58.90 o 
  -3  -7  11      252.12      172.01     59.26 o 
  -2  -7  11       11.69       -0.95     38.30 o 
  -1  -7  11      861.13      935.52     44.08 o 
   0  -7  11      528.72      502.27     48.97 o 
   1  -7  11      130.42      123.72     37.52 o 
   2  -7  11     1319.72     1293.89    133.16 o 
   3  -7  11      729.57      708.91     61.43 o 
   4  -7  11     1134.59     1224.78     66.38 o 
   5  -7  11       23.25       30.10     41.74 o 
   6  -7  11       50.41       28.16     28.03 o 
  -4  -6  11       62.58       67.58     53.84 o 
  -3  -6  11      787.47      766.67     57.74 o 
  -2  -6  11      886.72      935.85     62.29 o 
  -1  -6  11        1.62        2.85     21.39 o 
   0  -6  11     2151.24     2484.91     65.69 o 
   1  -6  11      850.74      958.83     61.25 o 
   2  -6  11      237.92      219.69     37.30 o 
   3  -6  11       61.00       98.62     32.23 o 
   4  -6  11      730.14      669.71     42.07 o 
   5  -6  11      771.71      714.56     43.90 o 
   6  -6  11       32.74       42.78     26.36 o 
  -5  -5  11       81.77       72.27     55.65 o 
  -4  -5  11     2161.61     2107.69     87.52 o 
  -3  -5  11      259.58      169.93     37.78 o 
  -2  -5  11     1090.17     1170.00     77.45 o 
  -1  -5  11      643.92      666.20     36.66 o 
   0  -5  11      174.42      207.81     24.76 o 
   1  -5  11      179.01      170.10     24.68 o 
   2  -5  11     1574.86     1617.45     71.90 o 
   3  -5  11     1166.34     1106.63     48.45 o 
   4  -5  11      111.03      122.32     26.59 o 
   5  -5  11      601.57      690.32     42.45 o 
   6  -5  11     1031.08      985.55     47.60 o 
  -5  -4  11      408.39      346.27     47.40 o 
  -4  -4  11       18.27       13.91     31.94 o 
  -3  -4  11       59.10       41.20     42.82 o 
  -2  -4  11      105.38      129.21     22.98 o 
  -1  -4  11     1352.10     1370.88     45.92 o 
   0  -4  11     2238.70     2192.14     58.32 o 
   1  -4  11     3062.72     3012.39     71.86 o 
   2  -4  11      950.52      976.96     41.30 o 
   3  -4  11      424.51      445.37     35.45 o 
   4  -4  11      515.91      607.74    111.82 o 
   5  -4  11      419.01      430.13     35.37 o 
   6  -4  11       49.60       60.53     24.61 o 
  -6  -3  11      170.58      119.16     41.00 o 
  -5  -3  11       32.06       22.36     35.05 o 
  -4  -3  11      493.26      439.13     46.74 o 
  -3  -3  11      360.51      433.92     44.43 o 
  -2  -3  11       94.27       80.41     21.28 o 
  -1  -3  11     3001.32     2927.56     88.46 o 
   0  -3  11      954.15      964.46     42.79 o 
   1  -3  11       69.00       75.91     17.63 o 
   2  -3  11      643.41      647.56     34.02 o 
   3  -3  11      400.82      401.23     29.75 o 
   4  -3  11      392.77      351.90     31.10 o 
   5  -3  11        9.72      -21.11     21.30 o 
   6  -3  11     1309.42     1241.62     50.73 o 
   7  -3  11      538.53      640.52     53.46 o 
  -6  -2  11      177.21      153.54     41.76 o 
  -5  -2  11     1601.63     1577.79    157.74 o 
  -4  -2  11      289.10      349.90     42.26 o 
  -3  -2  11      494.43      586.09     46.20 o 
  -2  -2  11     1458.70     1440.87     66.82 o 
  -1  -2  11      936.61      940.84     54.95 o 
   0  -2  11       70.88       73.40     16.80 o 
   1  -2  11      640.78      595.45     25.27 o 
   2  -2  11     1841.43     1915.49     57.43 o 
   3  -2  11     1664.89     1653.72     50.32 o 
   4  -2  11      770.07      775.78     40.82 o 
   5  -2  11     1137.36     1085.38     47.43 o 
   6  -2  11      413.40      476.84     37.71 o 
   7  -2  11      114.81      131.90     50.95 o 
  -6  -1  11      747.11      775.15     59.52 o 
  -5  -1  11      391.32      443.22     45.99 o 
  -4  -1  11      730.16      727.80     74.80 o 
  -3  -1  11     2190.33     2071.54     78.45 o 
  -2  -1  11       43.49       24.98     22.21 o 
  -1  -1  11       91.77       89.20     17.04 o 
   0  -1  11     6237.69     6221.04    100.88 o 
   1  -1  11     1015.11     1017.11     30.37 o 
   2  -1  11       31.30       14.72     18.05 o 
   3  -1  11      896.71      853.19     38.01 o 
   4  -1  11     1766.72     1831.85     81.87 o 
   5  -1  11      196.72      181.03     27.37 o 
   6  -1  11       36.08       56.62     32.42 o 
  -6   0  11      230.95      174.23     40.10 o 
  -5   0  11      490.35      415.20     45.48 o 
  -4   0  11      533.87      566.81     47.98 o 
  -3   0  11      803.16      741.29    115.82 o 
  -2   0  11     2708.64     2640.56     73.78 o 
  -1   0  11      958.67      963.64     35.80 o 
   0   0  11       48.81       32.92     14.29 o 
   1   0  11       90.03       98.26     15.72 o 
   2   0  11     1300.73     1439.28     51.86 o 
   3   0  11      983.93      982.61     43.91 o 
   4   0  11       12.68        8.25     26.99 o 
   5   0  11      590.77      558.41     83.53 o 
   6   0  11     1920.62     1977.47     64.18 o 
  -7   1  11       28.90       -8.28     37.61 o 
  -6   1  11      562.27      538.05     53.40 o 
  -5   1  11     1383.70     1316.17    135.33 o 
  -4   1  11      171.72      195.23     33.07 o 
  -3   1  11     2142.76     1884.47     61.52 o 
  -2   1  11     2845.60     2779.27     79.21 o 
  -1   1  11        6.05       -4.04     24.34 o 
   0   1  11       38.06       56.38     19.77 o 
   1   1  11     1738.61     1808.04     43.85 o 
   2   1  11     1301.98     1293.97     64.92 o 
   3   1  11      861.35      804.98     42.37 o 
   4   1  11     1070.31     1144.47     78.19 o 
   5   1  11      327.63      285.78     31.37 o 
   6   1  11      188.93      178.38     36.09 o 
  -7   2  11      922.94      864.34     65.41 o 
  -6   2  11       67.20      105.31     37.30 o 
  -5   2  11      159.78      118.09     35.36 o 
  -4   2  11     2634.06     2396.27    114.38 o 
  -3   2  11      241.44      220.41     28.64 o 
  -2   2  11      290.36      276.43     26.24 o 
  -1   2  11     2706.52     2822.85     75.99 o 
   0   2  11     3273.64     3377.80     84.35 o 
   1   2  11       39.98       27.79     20.25 o 
   2   2  11     1688.37     1591.16    103.56 o 
   3   2  11     1468.76     1300.11     63.73 o 
   4   2  11       35.49       16.09     46.98 o 
   5   2  11      116.51      108.52     33.31 o 
   6   2  11      312.54      316.56     61.79 o 
  -7   3  11      176.78      204.09     45.70 o 
  -6   3  11      395.69      343.00     90.16 o 
  -5   3  11      205.76      162.87     37.42 o 
  -4   3  11      813.74      807.39     64.62 o 
  -3   3  11     1362.06     1399.24     55.44 o 
  -2   3  11     2227.20     2279.82     80.33 o 
  -1   3  11       18.61       22.21     23.97 o 
   0   3  11      207.39      264.62     28.80 o 
   1   3  11     1780.99     1680.10     94.23 o 
   2   3  11        3.42        5.19     23.16 o 
   3   3  11      300.04      268.01     43.91 o 
   4   3  11      911.58      780.22     53.40 o 
   5   3  11     2387.02     2293.96    129.73 o 
  -7   4  11      331.14      382.00     52.58 o 
  -6   4  11     1964.84     1964.68     99.20 o 
  -5   4  11      425.07      477.49     48.29 o 
  -4   4  11      826.74      850.21     81.11 o 
  -3   4  11     1422.79     1447.33     93.59 o 
  -2   4  11       98.20       85.52     24.61 o 
  -1   4  11      277.57      253.99     29.97 o 
   0   4  11      123.67      111.55     25.10 o 
   1   4  11     2078.20     2122.31    123.59 o 
   2   4  11      984.86      884.63     85.64 o 
   3   4  11     2163.92     2228.19    129.01 o 
   4   4  11      241.30      183.94     57.82 o 
   5   4  11      135.98      146.35     57.82 o 
  -6   5  11      323.43      375.98     49.42 o 
  -5   5  11     1781.06     1902.02    166.23 o 
  -4   5  11      213.28      181.14     37.15 o 
  -3   5  11       47.43       98.11     34.49 o 
  -2   5  11      365.80      384.46     44.55 o 
  -1   5  11     3024.75     2998.84     83.50 o 
   0   5  11       62.47       33.26     30.63 o 
   1   5  11     1022.74     1040.02     95.04 o 
   2   5  11      293.75      259.82     57.46 o 
   3   5  11       73.48      106.96     51.68 o 
   4   5  11        8.83        6.87     51.31 o 
  -6   6  11      116.71      106.40     41.31 o 
  -5   6  11     1276.42     1240.62     74.26 o 
  -4   6  11      401.16      230.75     40.87 o 
  -3   6  11     3131.99     2931.08    112.75 o 
  -2   6  11       55.02       41.80     27.18 o 
  -1   6  11      120.06      125.30     28.27 o 
   0   6  11      732.24      625.60     81.31 o 
   1   6  11       54.62       71.91     52.04 o 
   2   6  11      595.57      636.73     79.14 o 
   3   6  11      131.20       65.41     55.29 o 
   4   6  11     1156.98     1282.49    105.88 o 
  -6   7  11      196.77      204.60     45.61 o 
  -5   7  11      811.86      804.75     64.39 o 
  -4   7  11      469.63      493.16     52.74 o 
  -3   7  11        0.05      -38.34     44.99 o 
  -2   7  11       23.82      -17.95     58.72 o 
  -1   7  11       75.62       71.74     29.29 o 
   0   7  11     1544.23     1603.03    116.36 o 
   1   7  11      142.09      232.36     64.68 o 
   2   7  11     1987.17     2177.24    135.51 o 
   3   7  11      433.36      537.72     80.59 o 
  -5   8  11       39.53       -1.01     39.66 o 
  -4   8  11       15.09       66.49     40.37 o 
  -3   8  11      112.73       64.49     38.64 o 
  -2   8  11     2237.78     2142.07    141.66 o 
  -1   8  11        3.10      -10.17     33.70 o 
   0   8  11      608.59      710.09     93.96 o 
   1   8  11      361.93      340.41     71.55 o 
   2   8  11        5.93        2.53     54.21 o 
  -4   9  11      881.66      906.78     71.16 o 
  -3   9  11       17.41       39.63     38.78 o 
  -2   9  11       74.05       49.68     39.74 o 
  -1   9  11      183.70      157.92     62.16 o 
   0   9  11      157.73      104.07     62.88 o 
   1   9  11     1037.25     1244.55    116.36 o 
  -3  10  11        8.41       -1.45     57.46 o 
  -2  10  11        5.48       25.66     59.63 o 
   0  -9  12      119.58       67.18     72.82 o 
   1  -9  12     2008.34     2084.26     97.35 o 
   2  -9  12       35.64       30.08     40.58 o 
   3  -9  12        2.62        9.71     38.64 o 
   4  -9  12        8.60      -34.21     36.30 o 
  -2  -8  12       12.30       63.24     56.01 o 
  -1  -8  12     1454.42     1527.58     84.74 o 
   0  -8  12       36.37       64.31     41.01 o 
   1  -8  12       22.71       23.09     38.71 o 
   2  -8  12        9.37       41.07     37.69 o 
   3  -8  12      134.11      105.39     39.77 o 
   4  -8  12     1682.34     1760.87     86.18 o 
   5  -8  12      105.92       71.06     44.81 o 
  -3  -7  12       77.91       40.30     40.22 o 
  -2  -7  12      165.72       89.82     38.33 o 
  -1  -7  12      142.34      216.65     60.71 o 
   0  -7  12       64.58       66.15     30.29 o 
   1  -7  12      267.71      263.35     45.46 o 
   2  -7  12     2704.94     2801.82    106.74 o 
   3  -7  12       67.90       40.95     97.57 o 
   4  -7  12      487.45      346.74     47.80 o 
   5  -7  12       61.11       11.07     49.15 o 
  -4  -6  12        4.71      -14.84     38.31 o 
  -3  -6  12      457.69      408.61     51.21 o 
  -2  -6  12     1404.81     1506.05     92.45 o 
  -1  -6  12      226.85      196.41     28.77 o 
   0  -6  12     1792.43     1762.81     87.97 o 
   1  -6  12       49.01       84.50     37.38 o 
   2  -6  12        0.68      -23.19     32.30 o 
   3  -6  12      134.41      114.44     37.05 o 
   4  -6  12      330.85      426.95     99.20 o 
   5  -6  12     1157.65     1179.26     68.35 o 
   6  -6  12      187.69      247.02     42.80 o 
  -4  -5  12     2532.11     2579.32    103.92 o 
  -3  -5  12      170.46      129.28     40.43 o 
  -2  -5  12     1242.54     1429.81     91.02 o 
  -1  -5  12       45.22       50.74     23.29 o 
   0  -5  12      739.09      723.46     47.51 o 
   1  -5  12       44.63       26.11     63.42 o 
   2  -5  12      209.91      205.92     39.47 o 
   3  -5  12     2996.36     2901.45    168.40 o 
   4  -5  12      107.52      101.18     36.12 o 
   5  -5  12     1351.07     1308.40     68.73 o 
   6  -5  12        1.90      -25.44     25.44 o 
  -5  -4  12       85.41      137.68     43.31 o 
  -4  -4  12       34.31       45.74     67.76 o 
  -3  -4  12       51.56      106.66     35.90 o 
  -2  -4  12      263.79      265.13     32.75 o 
  -1  -4  12      990.81      916.43     42.15 o 
   0  -4  12      116.94      123.71     21.82 o 
   1  -4  12     1745.29     1756.29     67.48 o 
   2  -4  12       75.19        6.78     24.42 o 
   3  -4  12     1094.72     1032.45     48.96 o 
   4  -4  12       14.16       -6.72     24.02 o 
   5  -4  12      793.12      906.33     47.83 o 
   6  -4  12      105.17      123.41     30.08 o 
  -5  -3  12       13.18       -5.93     56.01 o 
  -4  -3  12      374.17      370.61     47.57 o 
  -3  -3  12     2095.79     2109.66     86.88 o 
  -2  -3  12      473.67      472.20     34.02 o 
  -1  -3  12     1246.01     1251.47     45.93 o 
   0  -3  12      617.34      625.87     31.42 o 
   1  -3  12      245.74      220.49     30.80 o 
   2  -3  12        6.39       19.52     25.34 o 
   3  -3  12      384.48      414.93     35.72 o 
   4  -3  12     1143.50     1203.91     61.62 o 
   5  -3  12        2.52        0.78     24.84 o 
   6  -3  12     1239.74     1270.82     69.24 o 
  -5  -2  12     2521.14     2579.49    123.41 o 
  -4  -2  12      142.67      179.42     39.21 o 
  -3  -2  12      708.02      689.78     53.25 o 
  -2  -2  12      168.25      162.70     24.18 o 
  -1  -2  12     1002.27      980.23     40.03 o 
   0  -2  12     1141.18     1147.53     37.28 o 
   1  -2  12      397.07      352.45     33.53 o 
   2  -2  12     2542.80     2533.20     71.92 o 
   3  -2  12     1183.45     1261.10    122.29 o 
   4  -2  12      754.53      683.76     50.33 o 
   5  -2  12      112.58      110.65     26.85 o 
   6  -2  12      176.97      134.51     29.38 o 
  -6  -1  12      137.17      154.01     43.42 o 
  -5  -1  12       43.82       21.01     34.72 o 
  -4  -1  12        6.56       -4.79     30.25 o 
  -3  -1  12      789.74      785.63     55.05 o 
  -2  -1  12      397.20      403.28     47.87 o 
  -1  -1  12       58.96       34.34     17.04 o 
   0  -1  12     5896.02     6115.46    114.62 o 
   1  -1  12     1281.36     1321.14     52.49 o 
   2  -1  12        8.13       -1.92     23.37 o 
   3  -1  12        3.46      -18.91     18.91 o 
   4  -1  12      525.16      495.36     38.43 o 
   5  -1  12      200.10      195.52     29.81 o 
   6  -1  12        0.83        8.13     25.19 o 
  -6   0  12       15.57       22.53     52.58 o 
  -5   0  12      247.52      245.68     42.09 o 
  -4   0  12     2091.93     2004.84     83.32 o 
  -3   0  12      400.26      366.96     42.99 o 
  -2   0  12     1521.28     1462.47     55.25 o 
  -1   0  12     1088.06     1065.13     47.17 o 
   0   0  12      703.65      722.68     45.73 o 
   1   0  12       12.85        6.63     21.88 o 
   2   0  12      694.86      650.08     39.46 o 
   3   0  12     1275.36     1240.60     52.90 o 
   4   0  12       55.26       26.12     23.93 o 
   5   0  12     1224.77     1301.13     66.40 o 
   6   0  12      557.03      596.32     84.92 o 
  -6   1  12     1743.12     1817.72    100.28 o 
  -5   1  12      272.83      295.59     44.05 o 
  -4   1  12      146.59       90.00     50.95 o 
  -3   1  12      476.00      491.58     46.44 o 
  -2   1  12     1252.52     1239.92     59.21 o 
  -1   1  12      445.52      449.68     36.91 o 
   0   1  12      397.83      380.46     33.91 o 
   1   1  12     2050.68     1852.01    114.19 o 
   2   1  12      514.30      539.22     57.28 o 
   3   1  12      776.46      858.22     46.02 o 
   4   1  12      265.14      267.74     37.31 o 
   5   1  12      366.68      393.44     38.27 o 
   6   1  12      173.55      192.97     58.54 o 
  -6   2  12      145.11      112.09     41.63 o 
  -5   2  12        1.88       29.87     34.48 o 
  -4   2  12      549.56      637.09    124.49 o 
  -3   2  12      489.75      568.36    128.29 o 
  -2   2  12      247.13      302.44     33.15 o 
  -1   2  12     2836.62     2943.87     81.13 o 
   0   2  12      800.20      838.38     55.11 o 
   1   2  12       23.20       25.30     46.26 o 
   2   2  12      728.46      636.01     79.86 o 
   3   2  12      966.83     1092.78     92.51 o 
   4   2  12      357.15      315.84     64.32 o 
   5   2  12        7.42      -25.30     46.26 o 
  -6   3  12       70.70       23.16     38.26 o 
  -5   3  12      978.21      977.12     64.77 o 
  -4   3  12      395.42      498.27    148.52 o 
  -3   3  12      555.38      533.84     79.86 o 
  -2   3  12      486.39      448.94     39.58 o 
  -1   3  12       34.04       61.04     25.93 o 
   0   3  12      530.39      576.27     39.15 o 
   1   3  12     1217.34      910.29     90.70 o 
   2   3  12      694.67      660.22     82.03 o 
   3   3  12      489.10      439.78     70.47 o 
   4   3  12      588.70      509.53     73.36 o 
   5   3  12      999.34      941.72     92.87 o 
  -6   4  12      603.01      783.24     62.97 o 
  -5   4  12       99.63       72.55     72.27 o 
  -4   4  12      328.68      331.28     43.64 o 
  -3   4  12      715.52      638.64     55.40 o 
  -2   4  12      313.45      348.65     35.76 o 
  -1   4  12      192.19      160.85     29.60 o 
   0   4  12      797.22      770.03     57.67 o 
   1   4  12      915.76      911.73     86.73 o 
   2   4  12      437.02      370.76     67.94 o 
   3   4  12      659.86      626.25     79.14 o 
   4   4  12      403.71      409.07     73.36 o 
  -6   5  12      287.56      278.55     92.15 o 
  -5   5  12      369.54      370.09     80.22 o 
  -4   5  12      573.62      707.01     58.95 o 
  -3   5  12       44.34       43.43     69.02 o 
  -2   5  12      606.57      611.72     46.40 o 
  -1   5  12     1131.85     1240.92     90.20 o 
   0   5  12      135.52       84.07     35.07 o 
   1   5  12      308.17      233.80     60.71 o 
   2   5  12      227.53      284.40     67.58 o 
   3   5  12       24.32       33.97     54.57 o 
   4   5  12        1.53       65.41     58.18 o 
  -5   6  12      573.07      493.49     69.92 o 
  -4   6  12      221.29      193.60     41.87 o 
  -3   6  12     1115.00     1183.75     84.92 o 
  -2   6  12      765.12      756.97     58.89 o 
  -1   6  12      139.66      151.27     31.46 o 
   0   6  12      399.20      357.75     69.02 o 
   1   6  12      839.18      767.55     93.23 o 
   2   6  12      675.19      540.61     83.11 o 
   3   6  12      230.82      218.27     67.94 o 
  -5   7  12      300.15      286.60     50.03 o 
  -4   7  12      896.70     1045.66     69.63 o 
  -3   7  12       24.67       15.89     35.99 o 
  -2   7  12      260.67      295.97     56.01 o 
  -1   7  12     1194.76     1296.14     91.06 o 
   0   7  12      902.12     1176.61    105.16 o 
   1   7  12       12.41       -7.95     56.01 o 
   2   7  12      724.70      735.02     90.34 o 
  -4   8  12      310.07      233.93     64.87 o 
  -3   8  12      355.02      396.37     73.00 o 
  -2   8  12     1239.19     1263.62     78.80 o 
  -1   8  12       56.46       37.70     43.18 o 
   0   8  12       86.21      146.35     63.24 o 
   1   8  12      616.23      732.85     94.32 o 
  -3   9  12      494.38      400.08     57.43 o 
  -2   9  12       98.03       73.00     63.24 o 
   0   9  12       64.74      159.72     66.49 o 
  -1  -8  13      742.33      902.70    101.18 o 
   0  -8  13      449.06      472.53     59.26 o 
   1  -8  13       10.27       15.08     41.72 o 
   2  -8  13       13.25       11.82     40.24 o 
   3  -8  13       36.27      108.57     42.28 o 
  -2  -7  13      169.60      280.06     69.38 o 
  -1  -7  13        1.73      -17.23     36.28 o 
   0  -7  13      556.34      539.51     60.11 o 
   1  -7  13      199.47      239.44     88.90 o 
   2  -7  13     2091.96     2159.90    136.78 o 
   3  -7  13        2.59      -15.64     36.02 o 
   4  -7  13       56.89       60.05     41.39 o 
  -3  -6  13       21.69       -3.39     74.44 o 
  -2  -6  13     1909.10     2068.66     93.57 o 
  -1  -6  13        9.87       17.20     35.00 o 
   0  -6  13     1928.86     2019.56     93.50 o 
   1  -6  13      352.30      373.58     50.72 o 
   2  -6  13        0.18        3.58     35.26 o 
   3  -6  13        2.32       62.11     38.32 o 
   4  -6  13        2.64      -33.14     34.74 o 
   5  -6  13      969.93     1053.20     69.49 o 
  -3  -5  13       84.21      144.03     58.18 o 
  -2  -5  13      335.42      376.68     39.37 o 
  -1  -5  13     1030.73     1049.81     55.65 o 
   0  -5  13       17.88        6.18     27.87 o 
   1  -5  13      175.49      171.66     92.15 o 
   2  -5  13       27.44       25.08     39.75 o 
   3  -5  13     2799.66     2714.57    105.06 o 
   4  -5  13       30.18       19.82     36.14 o 
   5  -5  13      497.70      537.04     79.68 o 
  -4  -4  13        6.80        6.87     38.33 o 
  -3  -4  13       37.44       27.37     35.99 o 
  -2  -4  13        7.69       30.01     27.49 o 
  -1  -4  13     1213.15     1204.19     52.42 o 
   0  -4  13      418.44      363.54     32.29 o 
   1  -4  13     1471.74     1406.45     74.48 o 
   2  -4  13      216.26      205.85     40.35 o 
   3  -4  13      150.11      111.93     36.63 o 
   4  -4  13       21.99       23.81     36.79 o 
   5  -4  13      133.23      156.14     40.63 o 
  -4  -3  13        4.71       62.50     39.21 o 
  -3  -3  13     2795.47     2892.50    108.07 o 
  -2  -3  13       26.25       19.83     26.56 o 
  -1  -3  13      813.94      845.81     57.06 o 
   0  -3  13      106.09       73.29     33.12 o 
   1  -3  13        2.41       14.09     25.27 o 
   2  -3  13        0.46      -17.61     31.16 o 
   3  -3  13       25.34       25.48     34.14 o 
   4  -3  13     1747.99     1727.89     81.64 o 
   5  -3  13       11.67       -3.13     26.03 o 
  -5  -2  13     1495.80     1600.24     98.29 o 
  -4  -2  13        5.04      -12.75     32.98 o 
  -3  -2  13      148.21      129.46     39.68 o 
  -2  -2  13      532.32      582.10     51.98 o 
  -1  -2  13       27.58       25.07     21.51 o 
   0  -2  13      899.05      852.22     46.13 o 
   1  -2  13      131.14      148.45     28.74 o 
   2  -2  13     2790.93     2851.69    102.28 o 
   3  -2  13       23.43       19.31     30.36 o 
   4  -2  13      270.56      263.61     41.76 o 
   5  -2  13        3.63        3.44     26.05 o 
  -5  -1  13       92.63       86.73     39.92 o 
  -4  -1  13       20.05       -1.23     35.24 o 
  -3  -1  13       76.11      117.21     36.94 o 
  -2  -1  13     1117.18     1018.81     51.16 o 
  -1  -1  13       32.00       46.40     21.38 o 
   0  -1  13     4062.86     4264.35    104.28 o 
   1  -1  13        0.14      -12.01     22.60 o 
   2  -1  13        0.10      -27.58     34.78 o 
   3  -1  13       24.39       14.28     30.53 o 
   4  -1  13      245.07      224.35     43.00 o 
   5  -1  13      479.45      447.81     48.53 o 
  -5   0  13       14.43        3.43     34.44 o 
  -4   0  13     2108.74     2069.30     87.91 o 
  -3   0  13       81.48       58.67     40.47 o 
  -2   0  13      934.19      944.18     48.68 o 
  -1   0  13        2.77       17.02     24.70 o 
   0   0  13      416.91      390.84     34.17 o 
   1   0  13        2.98        1.94     36.86 o 
   2   0  13      176.97      191.27     39.12 o 
   3   0  13     2662.71     2658.53    101.36 o 
   4   0  13      307.82      373.38     56.55 o 
   5   0  13     1073.79     1051.95     67.83 o 
  -5   1  13        2.94      -37.76     37.76 o 
  -4   1  13       59.84       54.12     33.80 o 
  -3   1  13        6.55      -40.29     40.29 o 
  -2   1  13      628.98      659.53     76.14 o 
  -1   1  13     1007.01     1029.34     49.73 o 
   0   1  13        4.45      -29.17     29.17 o 
   1   1  13     1730.41     1714.69    110.94 o 
   2   1  13      249.76      308.25     64.32 o 
   3   1  13      513.77      570.56     54.99 o 
   4   1  13       10.30      -32.56     32.56 o 
   5   1  13      359.57      394.61     72.27 o 
  -5   2  13        0.64        1.45     36.99 o 
  -4   2  13       98.11      174.69     63.06 o 
  -3   2  13     2296.24     2478.86     93.11 o 
  -2   2  13      198.67      190.59     31.33 o 
  -1   2  13     1736.81     1904.22     65.59 o 
   0   2  13       94.06      139.73     34.52 o 
   1   2  13       66.99      113.83     50.59 o 
   2   2  13        0.53      -40.83     40.83 o 
   3   2  13      628.49      531.21     76.97 o 
   4   2  13     1237.69     1141.56    108.05 o 
   5   2  13       64.75      145.27     59.99 o 
  -5   3  13     2171.33     2268.77     95.18 o 
  -4   3  13      255.86      291.43     43.70 o 
  -3   3  13      214.95      198.19     39.49 o 
  -2   3  13       74.34       84.73     28.49 o 
  -1   3  13       66.03       58.97     27.86 o 
   0   3  13      136.41      113.18     36.07 o 
   1   3  13       85.85       18.43     51.31 o 
   2   3  13     2332.03     2356.12    140.57 o 
   3   3  13      129.38      114.19     59.63 o 
   4   3  13      382.63      461.11     78.78 o 
  -5   4  13       23.40       39.58     38.96 o 
  -4   4  13       13.66       -5.84     36.68 o 
  -3   4  13      519.40      557.85     53.87 o 
  -2   4  13      649.56      628.37     68.12 o 
  -1   4  13        4.40        3.70     26.13 o 
   0   4  13     2234.87     2439.59    145.27 o 
   1   4  13      393.79      552.17     79.14 o 
   2   4  13      218.88      312.94     70.11 o 
   3   4  13        3.64      -52.40     52.40 o 
   4   4  13      449.12      510.25     83.11 o 
  -5   5  13       62.33       58.54     52.40 o 
  -4   5  13     1235.06     1168.14     71.04 o 
  -3   5  13       42.79       49.39     56.01 o 
  -2   5  13     1279.93     1435.44     75.39 o 
  -1   5  13      214.64      209.97     46.07 o 
   0   5  13      480.95      438.34     75.53 o 
   1   5  13       32.85       37.22     58.18 o 
   2   5  13      103.93      120.70     60.71 o 
   3   5  13      422.89      348.00     76.61 o 
  -5   6  13      308.68      327.11     50.14 o 
  -4   6  13      120.89      138.27     53.12 o 
  -3   6  13       62.42       78.68     37.40 o 
  -2   6  13      816.18      744.05     61.66 o 
  -1   6  13      138.88      144.91     41.35 o 
   0   6  13       61.58       -9.40     53.84 o 
   1   6  13     1189.58     1199.74    113.83 o 
   2   6  13      430.86      372.21     76.25 o 
  -4   7  13      719.04      779.49     69.30 o 
  -3   7  13      205.75      230.32     47.90 o 
  -2   7  13      349.47      311.14     67.58 o 
   0   7  13      567.50      650.46     95.40 o 
   1   7  13       63.27       66.85     65.41 o 
  -3   8  13      491.59      397.87     80.22 o 
  -2   8  13      255.27      276.81     71.19 o 
   0   8  13        3.36       -3.25     66.85 o 
  -1  -7  14      144.82       65.41     60.35 o 
   0  -7  14      418.43      428.25     59.19 o 
   1  -7  14      169.65      162.26     48.87 o 
   2  -7  14      744.68      782.57     71.43 o 
   3  -7  14      247.38      227.36     50.98 o 
  -2  -6  14      753.39      915.34    105.16 o 
  -1  -6  14       43.70       45.68     38.71 o 
   0  -6  14      388.65      354.76     53.53 o 
   1  -6  14      532.20      626.29     77.87 o 
   2  -6  14      214.80      291.14     51.09 o 
   3  -6  14       42.54       50.04     41.00 o 
   4  -6  14      206.62      272.62     51.61 o 
  -3  -5  14       66.60       98.29     43.95 o 
  -2  -5  14      112.86       82.03     58.90 o 
  -1  -5  14      665.09      790.29     64.01 o 
   0  -5  14       78.68       70.15     39.46 o 
   1  -5  14      846.67      832.95     66.80 o 
   2  -5  14      300.74      221.30     70.11 o 
   3  -5  14     1291.12     1341.01     79.06 o 
   4  -5  14        6.92      -37.55     37.55 o 
  -3  -4  14       53.79      -21.82     38.71 o 
  -2  -4  14      173.24      235.67     76.07 o 
  -1  -4  14     1553.01     1467.24     64.25 o 
   0  -4  14      290.78      285.97     81.85 o 
   1  -4  14      461.01      466.72     51.82 o 
   2  -4  14      536.20      533.86     56.81 o 
   3  -4  14       50.96      123.05     41.99 o 
   4  -4  14       88.60      119.59     43.94 o 
  -4  -3  14      212.60      243.10     49.94 o 
  -3  -3  14     1845.31     1906.32     90.84 o 
  -2  -3  14       29.08       25.31     28.64 o 
  -1  -3  14      146.20       79.82     30.93 o 
   0  -3  14      365.68      420.64     90.16 o 
   1  -3  14       51.20       21.29     58.18 o 
   2  -3  14        6.00      -12.10     33.50 o 
   3  -3  14      116.53      134.33     39.99 o 
   4  -3  14     1334.65     1385.66     75.89 o 
   5  -3  14        1.64        5.42     45.89 o 
  -4  -2  14      223.56      199.19     46.47 o 
  -3  -2  14       84.87       85.47     40.84 o 
  -2  -2  14      437.23      522.69     51.74 o 
  -1  -2  14      135.17      166.33     39.63 o 
   0  -2  14     1116.55     1083.36     65.37 o 
   1  -2  14      201.12      169.79     39.19 o 
   2  -2  14     1790.40     1538.17    126.66 o 
   3  -2  14       65.37       95.47     37.40 o 
   4  -2  14      206.01      287.87     46.74 o 
   5  -2  14       97.49       51.74     37.43 o 
  -4  -1  14        6.24      -22.89     37.04 o 
  -3  -1  14      346.61      393.36     47.32 o 
  -2  -1  14     1318.34     1357.52     69.87 o 
  -1  -1  14        4.70      -20.94     24.70 o 
   0  -1  14     2058.69     1999.03     86.16 o 
   1  -1  14      130.70      169.81     37.87 o 
   2  -1  14       23.60       12.72     33.29 o 
   3  -1  14       79.04      121.10     36.63 o 
   4  -1  14        0.78      -21.69     34.87 o 
   5  -1  14      946.70      992.08     66.99 o 
  -5   0  14       36.62        9.92     39.45 o 
  -4   0  14     1414.50     1496.77     79.59 o 
  -3   0  14        0.30        7.64     33.46 o 
  -2   0  14      311.13      288.07     41.75 o 
  -1   0  14       94.31      111.73     28.44 o 
   0   0  14      145.78       62.16     54.21 o 
   1   0  14       84.66      100.70     36.53 o 
   2   0  14       20.41       -8.49     34.65 o 
   3   0  14     2028.23     2110.14     89.72 o 
   4   0  14       89.86      138.87     41.63 o 
  -5   1  14      211.33      291.72     48.71 o 
  -4   1  14       34.17       30.52     35.61 o 
  -3   1  14       36.90        6.95     32.66 o 
  -2   1  14       18.24       45.44     32.74 o 
  -1   1  14      953.99      966.02     63.69 o 
   0   1  14        7.28       53.84     53.48 o 
   1   1  14     1586.22     1758.78    120.70 o 
   2   1  14       40.44      109.86     56.73 o 
   3   1  14       12.64        1.08     53.48 o 
   4   1  14      133.81      107.69     63.60 o 
  -5   2  14       22.88      -46.26     46.26 o 
  -4   2  14       66.20       65.72     39.75 o 
  -3   2  14     1819.76     1999.67     87.69 o 
  -2   2  14       53.71       44.09     42.28 o 
  -1   2  14      807.72      899.18     61.63 o 
   0   2  14      170.52      106.24     54.21 o 
   1   2  14       50.46       88.90     53.12 o 
   2   2  14       59.04       46.26     54.21 o 
   3   2  14       34.16      125.03     61.07 o 
   4   2  14     1447.28     1640.97    126.84 o 
  -5   3  14     2067.21     2127.87     94.24 o 
  -4   3  14        0.08       37.03     36.66 o 
  -3   3  14       61.18       65.27     38.15 o 
  -2   3  14      264.60      275.81     52.58 o 
  -1   3  14       65.88       79.06     64.68 o 
   0   3  14      792.42      772.24     97.57 o 
   1   3  14      143.25      340.05     73.00 o 
   2   3  14     2133.26     2197.12    142.74 o 
   3   3  14       13.87      -15.18     54.93 o 
  -4   4  14       10.04      -14.50     37.68 o 
  -3   4  14       76.22       44.85     41.38 o 
  -2   4  14     1763.73     1963.63    166.41 o 
  -1   4  14      127.16      179.40     42.68 o 
   0   4  14     1822.29     1733.84    130.09 o 
   1   4  14       42.17       46.62     59.26 o 
   2   4  14        5.08       48.42     59.26 o 
   3   4  14       22.87       36.86     63.24 o 
  -4   5  14     1378.78     1477.66     83.66 o 
  -3   5  14       59.15        7.75     54.02 o 
  -2   5  14      298.91      345.47     67.58 o 
  -1   5  14       37.19      112.31     40.57 o 
   0   5  14      242.01      171.65     66.85 o 
   1   5  14       84.96      117.44     67.58 o 
   2   5  14       56.87      -27.46     60.35 o 
  -3   6  14       63.30       79.83     41.65 o 
  -2   6  14      329.59      265.97     67.58 o 
   0   6  14        0.97      -22.04     61.79 o 
   1   6  14     1949.71     2083.65    148.16 o 
  -2   7  14       37.01        7.59     59.26 o 
   0   7  14       33.49      -40.47     65.05 o 
   0  -6  15      131.98      110.76    101.00 o 
   1  -6  15      449.57      450.69     59.37 o 
   2  -6  15      237.31      201.93     52.49 o 
  -1  -5  15      187.85       83.11     56.73 o 
   0  -5  15      605.48      524.02     62.70 o 
   1  -5  15      567.99      662.16     65.69 o 
   2  -5  15      599.51      660.22     91.25 o 
   3  -5  15      552.60      584.08     64.14 o 
  -2  -4  15      407.99      419.55     79.14 o 
  -1  -4  15      792.70      899.08     92.15 o 
   0  -4  15      408.12      409.64     54.32 o 
   1  -4  15      227.97      269.51     49.18 o 
   2  -4  15     1069.01     1167.10     76.20 o 
   3  -4  15       13.45       30.70     40.43 o 
  -3  -3  15      812.48      843.81     97.39 o 
  -2  -3  15      105.13       97.93     58.18 o 
  -1  -3  15      176.56      137.50     42.20 o 
   0  -3  15     1113.87     1297.18     92.69 o 
   1  -3  15      196.69      158.79     41.99 o 
   2  -3  15      121.49       68.09     40.08 o 
   3  -3  15      480.98      444.89     59.81 o 
   4  -3  15      551.35      566.78     58.89 o 
  -3  -2  15      213.99      286.66     49.05 o 
  -2  -2  15      235.66      217.54     61.07 o 
  -1  -2  15      402.40      443.42     41.44 o 
   0  -2  15      650.41      615.96     58.95 o 
   1  -2  15      334.11      369.52     48.89 o 
   2  -2  15     1072.65     1215.19     73.62 o 
   3  -2  15      782.12      816.93     64.41 o 
   4  -2  15        2.54       39.80     38.78 o 
  -3  -1  15      470.62      445.06     53.52 o 
  -2  -1  15     1499.68     1441.86    105.16 o 
  -1  -1  15        2.67       12.69     35.24 o 
   0  -1  15      243.67      246.61     46.10 o 
   1  -1  15      763.24      820.06     64.18 o 
   2  -1  15      366.46      332.39     49.16 o 
   3  -1  15       20.40      -27.67     34.83 o 
   4  -1  15      316.02      385.70     51.62 o 
  -4   0  15      507.25      588.02     60.77 o 
  -3   0  15       94.49      136.99     45.53 o 
  -2   0  15      175.81      172.68     41.02 o 
  -1   0  15      460.52      471.38     62.16 o 
   0   0  15       94.48       90.70     54.57 o 
   1   0  15      317.58      273.92     69.74 o 
   2   0  15      831.63      871.64     66.77 o 
   3   0  15     1266.10     1328.03     75.74 o 
  -4   1  15        5.72      -36.54     36.54 o 
  -3   1  15      156.70      144.80     41.08 o 
  -2   1  15      438.13      519.34     54.24 o 
  -1   1  15      890.56     1108.53     71.36 o 
   0   1  15      193.10      273.92     71.91 o 
   1   1  15      820.15     1000.63    105.52 o 
   2   1  15      356.54      437.98     75.53 o 
   3   1  15        3.91      -18.43     51.68 o 
  -4   2  15      203.39      274.00     54.57 o 
  -3   2  15     1532.11     1595.24     82.37 o 
  -2   2  15        7.55      -24.57     48.42 o 
  -1   2  15      208.39      218.93     44.45 o 
   0   2  15     1058.26     1259.37    116.72 o 
   1   2  15       12.81        1.08     58.54 o 
   2   2  15       19.94       -3.25     53.84 o 
   3   2  15      136.33      202.37     70.83 o 
  -4   3  15      102.22       53.78     40.38 o 
  -3   3  15       17.25       31.89     39.63 o 
  -2   3  15      829.29     1050.50     96.49 o 
  -1   3  15       33.12       42.28     62.52 o 
   0   3  15     1091.84     1139.39    108.05 o 
   1   3  15      785.28      742.61     94.68 o 
   2   3  15      623.35      703.22     99.01 o 
  -3   4  15       65.40       33.20     41.77 o 
  -2   4  15     1746.68     1981.74    127.20 o 
  -1   4  15      413.82      411.96     83.11 o 
   0   4  15      574.51      725.63    102.99 o 
   1   4  15      162.75      194.78     73.00 o 
   2   4  15        1.34      -47.70     59.26 o 
  -3   5  15       14.18        6.87     59.99 o 
  -2   5  15       30.76       -3.25     55.65 o 
   0   5  15        1.89       40.11     65.77 o 
   1   5  15       30.18       67.58     65.77 o 
   0  -4  16       37.22       -0.45     40.45 o 
   1  -4  16       23.58       19.61     47.88 o 
  -1  -3  16      104.19      156.47     61.79 o 
   0  -3  16      354.78      360.40     81.13 o 
   1  -3  16      399.75      360.09     53.06 o 
   2  -3  16      374.26      277.79     58.90 o 
  -2  -2  16       65.85       87.81     57.82 o 
   0  -2  16      134.71      110.21     62.88 o 
   1  -2  16       33.87      -18.83     38.12 o 
   2  -2  16      292.48      359.09     52.58 o 
  -2  -1  16      316.01      350.17     68.66 o 
   0  -1  16        1.85      -27.10     52.40 o 
   1  -1  16      238.61      256.26     49.16 o 
   2  -1  16      481.39      482.44     56.39 o 
  -2   0  16       75.24      -31.44     52.04 o 
   0   0  16      639.56      512.06     81.67 o 
   1   0  16      391.42      368.96     72.63 o 
   2   0  16      244.23      297.77     74.44 o 
  -2   1  16      662.74      552.17     76.61 o 
   0   1  16        6.24      -54.93     54.93 o 
   1   1  16      556.88      481.34     83.84 o 
   2   1  16      507.34      623.36     88.54 o 
  -2   2  16      317.93      277.89     64.68 o 
   0   2  16      537.71      675.04     93.59 o 
   1   2  16      255.55      176.71     70.83 o 
  -2   3  16      136.01      144.55     60.35 o 
   0   3  16      566.61      667.45     95.04 o 
                                                 
